# Supplementary material for: Horizontal transfer of a non-autonomous Helitron among insect and viral genomes
Source: BMC Genomics. 2015 Feb 27;16(1):137. doi: 10.1186/s12864-015-1318-6 (PMC4344730; doi:10.1186/s12864-015-1318-6)
Supplement: Additional file 2: Table S1. — Table of BLASTn search results and associated GenBank nr database accessions with sequence similarity to Hel-2 Helitron queries. [file 12864_2015_1318_MOESM2_ESM.xls]

## Sheet: Sheet1
Additional file 2: Table S1. Table of BLASTn search results and associated GenBank nr database accessions with sequence similarity to Hel-2 Helitron queries.
Query sequence	TCCCAACTAATATTATAAATGCGAAAGTAACTCTGTCTGTCTGTCTGTCTGTCTGTCTGTCTGTCTGTCTGTCTGTTACGCTTTCCCGCTTAAACCTCGCAACCGATTTTGATGAAATTTGGCATAGAGATAGTTTGAGTCCCGGGAAAGAACATAGGATAGTTTTTATCCCGGTTTTTGAAACAGGGACGCGCGCGATAAAGTTTTTCTGTGACAGACAAAATTCCACGCGGGCGAAGCCGCGGGCGGAAAGCTAG
Accession	Species	% Identity	L	mismatches	gaps	query start	query end	hit start	hit end	E-value	bit score	database
AB597304.1	Ostrinia nubilalis	100	251	0	0	1	251	1429	1179	3e-124	453	nr
EF396411.1	Ostrinia nubilalis	96.91	259	0	1	1	251	685	943	2e-118	434	nr
EF396401.1	Ostrinia nubilalis	96.91	259	0	1	1	251	686	944	2e-118	434	nr
EF396379.1	Ostrinia nubilalis	96.91	259	0	1	1	251	685	943	2e-118	434	nr
EF396398.1	Ostrinia nubilalis	96.17	261	0	2	1	251	685	945	4e-116	426	nr
EF396469.1	Ostrinia nubilalis	94.01	267	0	1	1	251	532	266	5e-114	419	nr
DQ649127.1	Plutella xylostella	84.3	172	21	3	1	167	231	401	2e-42	181	nr
DQ649108.1	Plutella xylostella	84.52	168	24	2	1	167	294	128	9e-42	179	nr
DQ649129.1	Plutella xylostella	82.49	177	21	3	1	168	477	652	3e-41	178	nr
FP340420.1	Spodoptera frugiperda	84.05	163	12	3	1	162	29194	29045	1e-40	176	nr
FP340420.1	Spodoptera frugiperda	94.59	37	1	1	215	251	27276	27241	0.0002	55.4	nr
FP340420.1	Spodoptera frugiperda	83.72	43	7	0	7	49	68221	68263	0.13	46.4	nr
FP340420.1	Spodoptera frugiperda	75	60	15	0	106	165	10430	10371	5.4	41	nr
DQ649111.1	Plutella xylostella	82.86	175	20	3	2	167	212	39	1e-40	176	nr
DQ649132.1	Plutella xylostella	83.93	168	25	2	1	167	183	349	4e-40	174	nr
DQ380754.1	Plutella xylostella	84.28	159	11	3	1	158	308	453	4e-40	174	nr
AF254789.1	Autographa californica nucleopolyhedrovirus	83.75	160	26	0	3	162	1006	847	1e-39	172	nr
DQ649131.1	Plutella xylostella	83.33	168	26	2	1	167	22	188	4e-39	170	nr
DQ649128.1	Plutella xylostella	84.02	169	21	4	1	167	79	243	4e-39	170	nr
DQ649126.1	Plutella xylostella	83.33	168	22	3	1	167	232	394	2e-38	168	nr
DQ649116.1	Plutella xylostella	81.82	176	22	3	1	167	336	162	2e-38	168	nr
DQ649125.1	Plutella xylostella	80.56	180	21	3	1	167	499	677	5e-38	167	nr
DQ649120.1	Plutella xylostella	81.25	176	23	3	1	167	262	88	2e-37	165	nr
DQ380755.1	Plutella xylostella	83.02	159	13	3	1	158	387	242	2e-37	165	nr
FN544262.1	Cnaphalocrocis medinalis	81.76	170	21	3	2	162	1960	1792	7e-37	163	nr
FN544262.1	Cnaphalocrocis medinalis	80.65	62	12	0	1	62	2236	2175	2e-05	59	nr
DQ649112.1	Plutella xylostella	79.35	184	20	3	1	167	1161	979	7e-37	163	nr
DQ458470.1	Helicoverpa armigera	81.93	166	26	1	1	162	9366	9531	7e-37	163	nr
DQ649109.1	Plutella xylostella	82.18	174	22	5	1	167	567	396	2e-36	161	nr
DQ649117.1	Plutella xylostella	80.11	181	21	4	1	167	321	142	8e-36	159	nr
DQ649110.1	Plutella xylostella	81.4	172	26	3	1	167	645	475	3e-35	158	nr
JF274095.1	Sesamia nonagriodies	73.64	258	29	9	3	251	289	62	3e-34	154	nr
AY696174.1	Plutella xylostella	78.21	179	27	1	1	167	230	408	3e-34	154	nr
JF274103.1	Sesamia nonagriodies	73.41	252	43	5	1	251	290	62	1e-33	152	nr
DQ649123.1	Plutella xylostella	76.6	188	23	2	1	167	14	201	1e-33	152	nr
JF274096.1	Sesamia nonagriodies	73.71	251	41	6	3	251	289	62	4e-33	150	nr
JF274091.1	Sesamia nonagriodies	73.71	251	41	6	3	251	289	62	4e-33	150	nr
DQ649133.1	Plutella xylostella	76.72	189	21	3	1	167	48	235	4e-33	150	nr
DQ649118.1	Plutella xylostella	77.65	179	28	1	1	167	419	241	4e-33	150	nr
DQ380758.1	Drupadia theda	80.5	159	13	3	1	158	250	391	4e-33	150	nr
DQ380758.1	Drupadia theda	93.33	30	2	0	215	244	548	577	0.13	46.4	nr
JF274102.1	Sesamia nonagriodies	72.59	259	30	8	3	251	289	62	1e-32	149	nr
JF274101.1	Sesamia nonagriodies	72.59	259	30	8	3	251	289	62	1e-32	149	nr
JF274100.1	Sesamia nonagriodies	72.59	259	30	8	3	251	289	62	1e-32	149	nr
JF274098.1	Sesamia nonagriodies	72.59	259	30	8	3	251	289	62	1e-32	149	nr
JF274097.1	Sesamia nonagriodies	72.59	259	30	8	3	251	289	62	1e-32	149	nr
JF274093.1	Sesamia nonagriodies	72.59	259	30	8	3	251	289	62	1e-32	149	nr
JF274088.1	Sesamia nonagriodies	72.59	259	30	8	3	251	289	62	1e-32	149	nr
JF274108.1	Sesamia nonagriodies	73.02	252	44	5	1	251	290	62	5e-32	147	nr
JF274106.1	Sesamia nonagriodies	73.02	252	44	5	1	251	290	62	5e-32	147	nr
FP340427.1	Helicoverpa armigera	76.97	178	25	1	1	162	116630	116807	5e-32	147	nr
JF274090.1	Sesamia nonagriodies	71.92	260	33	7	1	251	290	62	2e-31	145	nr
DQ649119.1	Plutella xylostella	79.17	168	21	3	1	167	389	235	2e-31	145	nr
DQ649115.1	Plutella xylostella	75.52	192	21	3	1	167	242	52	2e-31	145	nr
JF274107.1	Sesamia nonagriodies	72.62	252	45	5	1	251	290	62	6e-31	143	nr
JF274094.1	Sesamia nonagriodies	72.62	252	45	5	1	251	290	62	6e-31	143	nr
DQ649122.1	Plutella xylostella	79.88	169	23	4	1	167	286	445	6e-31	143	nr
JF274092.1	Sesamia nonagriodies	78.31	166	16	3	1	165	290	144	2e-30	141	nr
JF274092.1	Sesamia nonagriodies	91.89	37	3	0	215	251	98	62	0.0009	53.6	nr
JF274086.1	Sesamia nonagriodies	77.98	168	17	3	1	167	290	142	2e-30	141	nr
JF274086.1	Sesamia nonagriodies	91.89	37	3	0	215	251	98	62	0.0009	53.6	nr
DQ649113.1	Plutella xylostella	78.57	168	22	3	1	167	194	40	8e-30	140	nr
JF274105.1	Sesamia nonagriodies	72.22	252	46	5	1	251	290	62	3e-29	138	nr
JF274089.1	Sesamia nonagriodies	71.94	253	45	5	1	251	290	62	3e-29	138	nr
JF274087.1	Sesamia nonagriodies	72.22	252	46	5	1	251	290	62	3e-29	138	nr
JF274085.1	Sesamia nonagriodies	72.22	252	46	5	1	251	290	62	3e-29	138	nr
JF274104.1	Sesamia nonagriodies	77.38	168	18	3	1	167	290	142	9e-29	136	nr
JF274104.1	Sesamia nonagriodies	91.89	37	3	0	215	251	98	62	0.0009	53.6	nr
DQ649130.1	Plutella xylostella	78.57	168	26	3	1	167	308	466	9e-29	136	nr
AM237401.1	Plutella xylostella	77.98	168	23	3	1	167	384	538	9e-29	136	nr
DQ649121.1	Plutella xylostella	77.35	181	25	5	2	167	83	262	3e-28	134	nr
DQ649114.1	Plutella xylostella	78.57	168	23	4	1	167	206	51	3e-28	134	nr
JF274099.1	Sesamia nonagriodies	76.79	168	19	3	1	167	290	142	1e-27	132	nr
JF274099.1	Sesamia nonagriodies	91.89	37	3	0	215	251	98	62	0.0009	53.6	nr
FP340425.1	Helicoverpa armigera	76.7	176	27	3	1	175	4134	3972	1e-27	132	nr
FP340425.1	Helicoverpa armigera	68.32	161	41	3	4	163	9315	9466	7e-05	57.2	nr
FP340425.1	Helicoverpa armigera	90.91	33	2	1	219	251	9473	9504	1.6	42.8	nr
FP340422.1	Helicoverpa armigera	77.16	162	25	1	1	162	60453	60602	1e-27	132	nr
FP340422.1	Helicoverpa armigera	100	37	0	0	215	251	10815	10779	4e-08	68	nr
FP340422.1	Helicoverpa armigera	66.87	166	43	1	1	166	11949	11796	2e-05	59	nr
FP340422.1	Helicoverpa armigera	71.82	110	27	1	4	113	98655	98760	2e-05	59	nr
FP340421.1	Helicoverpa armigera	76.7	176	27	3	1	175	22913	22751	1e-27	132	nr
FP340421.1	Helicoverpa armigera	68.32	161	41	3	4	163	28098	28249	7e-05	57.2	nr
FP340421.1	Helicoverpa armigera	90.91	33	2	1	219	251	28256	28287	1.6	42.8	nr
FP340421.1	Helicoverpa armigera	72.86	70	19	0	48	117	8319	8388	5.4	41	nr
FP340421.1	Helicoverpa armigera	75.86	58	11	1	7	64	23697	23643	5.4	41	nr
DQ649228.1	Plutella xylostella	78.57	168	31	3	1	167	69	232	1e-27	132	nr
FP340433.1	Helicoverpa armigera	75.98	179	18	5	1	175	10994	10837	1e-26	129	nr
FP340433.1	Helicoverpa armigera	77.16	162	29	2	1	162	95628	95475	6e-25	123	nr
FP340433.1	Helicoverpa armigera	100	36	0	0	215	250	94204	94169	1e-07	66.2	nr
FP340433.1	Helicoverpa armigera	67.09	158	40	1	9	166	94891	94746	7e-05	57.2	nr
FP340433.1	Helicoverpa armigera	90	30	3	0	215	244	10813	10784	5.4	41	nr
FP700117.1	Heliconius melpomene	80.26	152	27	3	11	160	31755	31605	1e-26	129	nr
EF152211.1	Helicoverpa zea	75.14	177	22	3	1	176	119	274	5e-26	127	nr
CU468009.4	Heliconius melpomene	79.49	156	25	4	11	160	112726	112572	2e-25	125	nr
CU468009.4	Heliconius melpomene	75.48	155	30	4	11	163	3879	4027	2e-17	98.7	nr
CU468009.4	Heliconius melpomene	74.34	152	24	4	11	160	2834	2972	3e-16	95.1	nr
CU468009.4	Heliconius melpomene	95.12	41	2	0	11	51	91316	91356	1e-07	66.2	nr
CU468009.4	Heliconius melpomene	85.71	35	5	0	7	41	59977	60011	5.4	41	nr
FP884226.1	Heliconius melpomene	79.61	152	28	3	11	160	32496	32346	6e-25	123	nr
HQ717469.1	Colias eurytheme	68.92	251	36	4	1	251	318	110	2e-24	122	nr
HQ840515.1	Helicoverpa zea	74.69	162	25	1	1	162	28262	28117	2e-23	118	nr
FP340424.1	Helicoverpa armigera	74.69	162	25	1	1	162	111536	111681	2e-23	118	nr
FP340424.1	Helicoverpa armigera	80.8	125	21	3	53	175	26817	26940	4e-20	107	nr
FP340424.1	Helicoverpa armigera	81.48	108	18	2	57	163	9412	9306	2e-17	98.7	nr
FP340424.1	Helicoverpa armigera	100	29	0	0	17	45	9428	9400	0.0009	53.6	nr
FP340424.1	Helicoverpa armigera	69.44	108	33	0	56	163	47145	47038	0.13	46.4	nr
FP340424.1	Helicoverpa armigera	90.62	32	3	0	15	46	41680	41711	0.44	44.6	nr
FP340424.1	Helicoverpa armigera	88.24	34	3	1	218	251	9261	9229	5.4	41	nr
AY603692.1	Utetheisa ornatrix	76.82	151	22	2	1	151	262	125	2e-23	118	nr
FP340437.1	Helicoverpa armigera	75	168	24	3	1	167	106301	106451	9e-23	116	nr
FP340437.1	Helicoverpa armigera	74.77	107	25	2	63	168	83646	83541	5e-07	64.4	nr
FP340437.1	Helicoverpa armigera	92.5	40	3	0	7	46	7998	7959	2e-05	59	nr
FP340437.1	Helicoverpa armigera	93.94	33	1	1	219	251	23470	23501	0.037	48.2	nr
FP340437.1	Helicoverpa armigera	93.94	33	1	1	219	251	48597	48566	0.037	48.2	nr
FP340437.1	Helicoverpa armigera	96.77	31	0	1	221	251	106490	106519	0.037	48.2	nr
FP476061.4	Heliconius numata	78.21	156	27	4	11	160	18263	18417	9e-23	116	nr
AP009029.1	Bombyx mori	79.37	126	14	1	1	126	64678	64791	9e-23	116	nr
AF330630.1	Helicoverpa armigera	97.1	69	2	0	1	69	105	173	9e-23	116	nr
AB597004.1	Ostrinia nubilalis	95.71	70	3	0	182	251	415	346	1e-21	113	nr
FP700119.1	Heliconius melpomene	77.56	156	28	4	11	160	3048	2894	1e-21	113	nr
FP578990.1	Heliconius melpomene	76.73	159	27	4	11	160	4930	5087	4e-21	111	nr
FP578990.1	Heliconius melpomene	97.56	41	1	0	11	51	32570	32610	1e-08	69.8	nr
JQ995291.1	Helicoverpa armigera	80.95	126	21	3	51	174	43021	42897	1e-20	109	nr
JQ995291.1	Helicoverpa armigera	73.86	176	22	5	2	175	58931	59084	1e-20	109	nr
JQ995291.1	Helicoverpa armigera	91.43	35	3	0	94	128	4291	4257	0.01	50	nr
JQ995291.1	Helicoverpa armigera	67.27	110	24	1	4	113	38461	38364	1.6	42.8	nr
GU060290.1	Plutella xylostella	81.36	118	20	2	51	167	738	854	4e-20	107	nr
FP700116.1	Heliconius melpomene	76.92	156	27	5	11	160	31970	31818	2e-19	105	nr
FP700116.1	Heliconius melpomene	97.56	41	1	0	11	51	34042	34082	1e-08	69.8	nr
FP700116.1	Heliconius melpomene	87.5	32	4	0	220	251	13811	13780	5.4	41	nr
CT955980.4	Heliconius melpomene	76.97	152	28	4	11	160	23569	23423	2e-19	105	nr
CT955980.4	Heliconius melpomene	76.32	152	29	4	11	160	22583	22437	7e-18	100	nr
CT955980.4	Heliconius melpomene	72.37	152	27	4	11	160	45479	45617	6e-12	80.6	nr
CT955980.4	Heliconius melpomene	87.5	32	4	0	220	251	16721	16752	5.4	41	nr
JQ995292.1	Helicoverpa armigera	72.88	177	18	6	1	175	39196	39344	5e-19	104	nr
JQ995292.1	Helicoverpa armigera	93.55	31	1	1	221	251	9800	9771	0.44	44.6	nr
JQ995292.1	Helicoverpa armigera	90	30	3	0	215	244	39369	39398	5.4	41	nr
JQ995292.1	Helicoverpa armigera	92.59	27	2	0	20	46	47630	47604	5.4	41	nr
FP245488.3	Heliconius melpomene	74.58	177	30	6	11	178	9889	10059	5e-19	104	nr
FP236845.2	Heliconius melpomene	74.58	177	30	6	11	178	88503	88673	5e-19	104	nr
FP236845.2	Heliconius melpomene	92.68	41	3	0	11	51	55614	55654	6e-06	60.8	nr
AB462483.1	Bombyx mori	76.19	126	14	1	1	126	9256	9147	2e-18	102	nr
FP340430.1	Helicoverpa armigera	73.68	152	23	2	2	152	52104	51969	7e-18	100	nr
FP340430.1	Helicoverpa armigera	97.3	37	1	0	215	251	45767	45731	2e-06	62.6	nr
FP340430.1	Helicoverpa armigera	65.66	166	41	1	1	166	46793	46644	0.0009	53.6	nr
FP340430.1	Helicoverpa armigera	91.89	37	2	1	215	251	51916	51881	0.01	50	nr
FP885880.1	Heliconius numata	76.32	152	29	4	11	160	17748	17602	7e-18	100	nr
CU856175.4	Heliconius numata	76.32	152	29	4	11	160	92109	91963	7e-18	100	nr
DQ399365.1	Coenonympha hero	73.91	161	39	1	7	167	28	185	7e-18	100	nr
FP340432.1	Helicoverpa armigera	74.26	136	14	2	3	138	99785	99671	2e-17	98.7	nr
FP340432.1	Helicoverpa armigera	67.84	199	19	7	53	251	99755	99602	6e-12	80.6	nr
FP340432.1	Helicoverpa armigera	100	37	0	0	215	251	22238	22202	4e-08	68	nr
FP340432.1	Helicoverpa armigera	65.66	166	41	1	1	166	23200	23051	0.0009	53.6	nr
EF152217.1	Helicoverpa zea	72.39	163	18	4	7	167	194	57	2e-17	98.7	nr
DQ649221.1	Plutella xylostella	73.21	168	27	4	1	167	69	219	2e-17	98.7	nr
FP340438.1	Helicoverpa armigera	71.52	158	25	1	1	158	73216	73353	8e-17	96.9	nr
FP340438.1	Helicoverpa armigera	93.75	32	1	1	220	251	21610	21580	0.13	46.4	nr
FP340435.1	Helicoverpa armigera	79.83	119	20	3	57	172	68836	68953	8e-17	96.9	nr
FP340435.1	Helicoverpa armigera	70.24	168	24	3	1	167	97382	97240	4e-14	87.8	nr
FP340435.1	Helicoverpa armigera	87.93	58	6	1	7	64	123298	123354	1e-08	69.8	nr
FP340435.1	Helicoverpa armigera	100	28	0	0	7	34	68810	68837	0.003	51.8	nr
FP340435.1	Helicoverpa armigera	87.5	32	4	0	12	43	107911	107880	5.4	41	nr
FP102339.6	Heliconius melpomene	93.65	63	4	0	1	63	58852	58914	8e-17	96.9	nr
JX412479.1	Maruca vitrata	75.19	129	18	2	1	127	1216	1332	1e-15	93.3	nr
JX412479.1	Maruca vitrata	84.62	39	6	0	213	251	1407	1445	0.44	44.6	nr
KF255601.1	Plutella xylostella	71.07	159	26	1	9	167	54	192	1e-15	93.3	nr
FN552761.1	Colias behrii	74.52	157	31	4	7	162	118	266	1e-15	93.3	nr
FN552761.1	Colias behrii	96.55	29	1	0	223	251	96	68	0.037	48.2	nr
FP236755.1	Heliconius numata	74.34	152	28	4	11	160	80838	80980	3e-15	91.5	nr
FP236755.1	Heliconius numata	96.55	29	1	0	11	39	25960	25932	0.037	48.2	nr
CU856075.2	Heliconius melpomene	74.34	152	28	4	11	160	86905	86763	3e-15	91.5	nr
CU856075.2	Heliconius melpomene	97.96	49	1	0	11	59	12784	12736	5e-13	84.2	nr
FN552762.1	Heliconius melpomene	73.25	157	29	4	7	162	166	310	4e-14	87.8	nr
FP565804.1	Heliconius melpomene	74.34	152	32	4	11	160	7942	7796	4e-14	87.8	nr
FP565804.1	Heliconius melpomene	73.68	152	29	4	11	160	13141	13283	1e-13	86	nr
FP565804.1	Heliconius melpomene	97.78	45	1	0	11	55	10491	10447	8e-11	77	nr
FP565804.1	Heliconius melpomene	88.68	53	6	0	1	53	25319	25267	1e-08	69.8	nr
DQ649107.1	Plutella xylostella	70.62	160	11	5	8	167	586	463	4e-14	87.8	nr
FP700055.1	Heliconius melpomene	73.68	152	29	4	11	160	16621	16479	1e-13	86	nr
FP700055.1	Heliconius melpomene	92.45	53	4	0	11	63	22675	22727	2e-11	78.8	nr
FP700055.1	Heliconius melpomene	88.68	53	6	0	1	53	423	475	1e-08	69.8	nr
FP700055.1	Heliconius melpomene	88.68	53	6	0	1	53	2856	2908	1e-08	69.8	nr
FP700055.1	Heliconius melpomene	97.56	41	1	0	11	51	19268	19308	1e-08	69.8	nr
JN992291.1	Spodoptera exigua	96.08	51	2	0	1	51	2598	2648	5e-13	84.2	nr
FN552759.1	Colias behrii	72.61	157	30	4	7	162	232	376	5e-13	84.2	nr
FP102340.5	Heliconius melpomene	97.96	49	1	0	11	59	49404	49356	5e-13	84.2	nr
DQ394031.1	Cydia pomonella	73.48	132	27	1	32	163	96	219	5e-13	84.2	nr
CR974474.4	Heliconius melpomene	76.15	130	28	3	33	160	86232	86104	5e-13	84.2	nr
CR974474.4	Heliconius melpomene	91.89	37	3	0	11	47	78039	78075	0.0009	53.6	nr
HF562927.1	Cotesia sesamiae bracovirus Kitale	78.5	107	21	2	49	154	19061	18956	2e-12	82.4	nr
FP340428.1	Helicoverpa armigera	71.52	158	45	0	9	166	2729	2572	2e-12	82.4	nr
FP340428.1	Helicoverpa armigera	100	37	0	0	215	251	1811	1775	4e-08	68	nr
FP340426.1	Helicoverpa armigera	94.34	53	3	0	1	53	88611	88559	2e-12	82.4	nr
FP340426.1	Helicoverpa armigera	82.26	62	8	3	116	175	88549	88489	0.003	51.8	nr
FP340426.1	Helicoverpa armigera	93.33	30	1	1	222	251	82061	82033	1.6	42.8	nr
EF710634.1	Cotesia sesamiae bracovirus Kitale	78.5	107	21	2	49	154	3090	2985	2e-12	82.4	nr
EF710633.1	Cotesia sesamiae bracovirus Kitale	78.5	107	21	2	49	154	62852	62747	2e-12	82.4	nr
CU856076.2	Heliconius melpomene	73.03	152	30	4	11	160	136755	136897	2e-12	82.4	nr
CU856076.2	Heliconius melpomene	87.5	32	4	0	220	251	15394	15363	5.4	41	nr
DQ649124.1	Plutella xylostella	90.32	62	5	1	1	62	428	488	2e-12	82.4	nr
DQ649134.1	Plutella xylostella	90.32	62	5	1	1	62	428	488	2e-12	82.4	nr
AK404434.1	Papilio xuthus	70.86	151	23	3	1	150	144	274	6e-12	80.6	nr
EU647215.1	Spodoptera exigua	71.03	145	24	2	18	162	1231	1105	6e-12	80.6	nr
HQ717473.1	Heliconius melpomene	75.86	116	26	2	48	162	436	550	8e-11	77	nr
FN552752.1	Heliconius numata	70.3	165	45	1	4	168	222	62	8e-11	77	nr
FP700057.1	Heliconius numata	97.78	45	1	0	11	55	10763	10719	8e-11	77	nr
CU856181.5	Heliconius numata	97.78	45	1	0	11	55	60297	60253	8e-11	77	nr
CU856181.5	Heliconius numata	88.68	53	6	0	1	53	34399	34451	1e-08	69.8	nr
CU856181.5	Heliconius numata	87.5	32	4	0	220	251	61894	61863	5.4	41	nr
CU467807.6	Heliconius melpomene	97.78	45	1	0	11	55	117418	117462	8e-11	77	nr
JX865408.1	Cnaphalocrocis medinalis	95.56	45	2	0	1	45	108	64	9e-10	73.4	nr
CU928265.1	Heliconius melpomene	95.56	45	2	0	11	55	76880	76836	9e-10	73.4	nr
CT573313.6	Heliconius melpomene	95.56	45	2	0	11	55	109165	109209	9e-10	73.4	nr
CT573313.6	Heliconius melpomene	93.33	45	3	0	11	55	24216	24260	4e-08	68	nr
JQ688102.1	Brenthis ino	84	75	9	3	94	166	1090	1163	3e-09	71.6	nr
HQ717557.1	Colias eurytheme	75	116	27	2	48	162	358	244	3e-09	71.6	nr
JN225507.1	Dahlica fennicella	74.11	112	25	1	7	118	188	81	3e-09	71.6	nr
FN552758.1	Colias behrii	75	116	27	2	48	162	293	407	3e-09	71.6	nr
FP884220.1	Heliconius numata	97.56	41	1	0	11	51	83040	83000	1e-08	69.8	nr
FP884220.1	Heliconius numata	83.78	37	6	0	215	251	7759	7723	5.4	41	nr
AC239124.1	Bicyclus anynana	95.35	43	2	0	7	49	64557	64599	1e-08	69.8	nr
AC239124.1	Bicyclus anynana	73.5	117	23	4	53	165	64583	64695	6e-06	60.8	nr
AC239124.1	Bicyclus anynana	86.84	38	5	0	203	240	99441	99478	0.13	46.4	nr
AC239124.1	Bicyclus anynana	92.59	27	2	0	215	241	51403	51429	5.4	41	nr
CU467808.6	Heliconius melpomene	97.56	41	1	0	11	51	1839	1879	1e-08	69.8	nr
CU467808.6	Heliconius melpomene	84.44	45	5	2	117	160	1930	1973	1.6	42.8	nr
CU655869.6	Heliconius melpomene	97.56	41	1	0	11	51	117428	117468	1e-08	69.8	nr
CU655869.6	Heliconius melpomene	86.49	37	4	1	215	251	123196	123161	5.4	41	nr
AP009032.1	Bombyx mori	76.47	102	22	2	61	161	116044	115944	1e-08	69.8	nr
HQ009558.1	Cotesia vestalis bracovirus	82.43	74	11	2	94	166	521	449	4e-08	68	nr
GQ332573.1	Heliothis subflexa	80.77	78	12	2	39	113	54745	54668	4e-08	68	nr
GQ332573.1	Heliothis subflexa	77.27	66	12	2	51	113	1587	1652	0.13	46.4	nr
DQ649158.1	Plutella xylostella	77.66	94	19	2	75	167	406	314	4e-08	68	nr
AB005911.1	Bombyx mori	68.18	154	23	3	9	161	2563	2691	4e-08	68	nr
AK404175.1	Papilio xuthus	80.88	68	13	0	94	161	519	452	1e-07	66.2	nr
HQ717543.1	Colias eurytheme	75	108	25	2	56	162	341	235	1e-07	66.2	nr
AB458853.1	Plutella xylostella	93.48	46	2	1	1	45	5435	5390	1e-07	66.2	nr
CU856182.1	Heliconius melpomene	87.27	55	5	1	1	55	14353	14301	1e-07	66.2	nr
AB112959.2	Plutella xylostella	93.48	46	2	1	1	45	2490	2445	1e-07	66.2	nr
JQ688094.1	Brenthis ino	80.88	68	13	0	91	158	365	432	5e-07	64.4	nr
HQ645847.1	Helicoverpa armigera	74.77	107	25	2	63	168	29606	29711	5e-07	64.4	nr
AB597007.1	Ostrinia nubilalis	81.08	74	12	2	94	166	2277	2349	5e-07	64.4	nr
AB597007.1	Ostrinia nubilalis	81.08	74	12	2	94	166	2475	2547	5e-07	64.4	nr
FP340410.1	Spodoptera frugiperda	81.58	76	11	3	39	113	12895	12968	5e-07	64.4	nr
FP340410.1	Spodoptera frugiperda	94.59	37	2	0	215	251	59059	59023	2e-05	59	nr
FP885849.1	Heliconius melpomene	70.67	150	28	5	13	160	752	887	5e-07	64.4	nr
FP102341.4	Heliconius melpomene	95	40	2	0	11	50	60423	60462	5e-07	64.4	nr
AY714876.1	Helicoverpa armigera	71.43	126	32	1	4	129	14672	14793	5e-07	64.4	nr
DQ115323.1	Manduca sexta	77.11	83	19	0	85	167	24559	24477	5e-07	64.4	nr
FP884222.1	Heliconius melpomene	97.3	37	1	0	11	47	19414	19450	2e-06	62.6	nr
FP884222.1	Heliconius melpomene	73.64	110	26	3	53	160	19436	19544	7e-05	57.2	nr
FP884222.1	Heliconius melpomene	87.5	32	4	0	220	251	24523	24492	5.4	41	nr
FP565803.1	Heliconius numata	97.3	37	1	0	11	47	25420	25384	2e-06	62.6	nr
FP565803.1	Heliconius numata	90.24	41	4	0	11	51	107000	107040	7e-05	57.2	nr
FP565803.1	Heliconius numata	72.73	110	27	3	53	160	25398	25290	0.0009	53.6	nr
FP565803.1	Heliconius numata	72.27	119	28	4	49	164	107022	107138	0.0009	53.6	nr
HQ717541.1	Colias eurytheme	73.5	117	28	3	48	162	363	248	6e-06	60.8	nr
FP340412.1	Spodoptera frugiperda	79.41	68	14	0	95	162	105258	105191	6e-06	60.8	nr
FP340412.1	Spodoptera frugiperda	94.59	37	2	0	215	251	84773	84737	2e-05	59	nr
FP340412.1	Spodoptera frugiperda	69.35	124	31	3	44	165	68884	68766	0.13	46.4	nr
FP340412.1	Spodoptera frugiperda	81.25	48	9	0	7	54	68905	68858	0.13	46.4	nr
FP340412.1	Spodoptera frugiperda	81.25	48	9	0	7	54	76278	76231	0.13	46.4	nr
FP340412.1	Spodoptera frugiperda	100	22	0	0	6	27	103138	103117	5.4	41	nr
FP340408.1	Spodoptera frugiperda	79.41	68	14	0	95	162	86027	85960	6e-06	60.8	nr
AC239114.1	Bicyclus anynana	69.38	160	43	3	8	166	90007	89853	6e-06	60.8	nr
AC239114.1	Bicyclus anynana	84.31	51	8	0	7	57	105771	105721	7e-05	57.2	nr
AC239114.1	Bicyclus anynana	68.29	164	46	3	4	166	86897	87055	0.0009	53.6	nr
AC239114.1	Bicyclus anynana	71.03	107	27	2	63	167	87111	87215	0.037	48.2	nr
AC239114.1	Bicyclus anynana	92.59	27	2	0	215	241	89632	89606	5.4	41	nr
FP565936.1	Heliconius melpomene	70	150	29	5	13	160	3698	3563	6e-06	60.8	nr
FP340415.1	Spodoptera frugiperda	87.76	49	5	1	203	251	114624	114671	2e-05	59	nr
FP340405.1	Spodoptera frugiperda	94.59	37	2	0	215	251	98422	98458	2e-05	59	nr
FP340405.1	Spodoptera frugiperda	72.15	79	18	1	44	122	99271	99197	1.6	42.8	nr
FP340405.1	Spodoptera frugiperda	82.5	40	7	0	80	119	87169	87208	5.4	41	nr
AC239118.1	Bicyclus anynana	80	65	13	0	9	73	95914	95978	2e-05	59	nr
AC239118.1	Bicyclus anynana	87.18	39	5	0	203	241	85548	85586	0.037	48.2	nr
AC239118.1	Bicyclus anynana	69.52	105	32	0	63	167	88478	88374	0.13	46.4	nr
AC239118.1	Bicyclus anynana	88.57	35	4	0	11	45	89853	89819	0.13	46.4	nr
AC239118.1	Bicyclus anynana	84.62	39	6	0	203	241	82039	82001	0.44	44.6	nr
AC239118.1	Bicyclus anynana	76	75	14	3	94	166	82877	82805	0.44	44.6	nr
AC239118.1	Bicyclus anynana	69.23	104	32	0	63	166	85418	85521	0.44	44.6	nr
AC239118.1	Bicyclus anynana	86.49	37	5	0	205	241	88346	88310	0.44	44.6	nr
AC239117.1	Bicyclus anynana	70.49	122	36	0	4	125	42514	42635	2e-05	59	nr
AC239117.1	Bicyclus anynana	96.55	29	1	0	14	42	48158	48186	0.037	48.2	nr
AC239117.1	Bicyclus anynana	78.12	64	11	2	7	70	925	985	0.13	46.4	nr
FJ530955.1	Manduca sexta	80.6	67	12	1	85	151	4803	4868	2e-05	59	nr
FJ530955.1	Manduca sexta	77.61	67	15	0	85	151	670	736	0.0009	53.6	nr
AY962308.1	Choristoneura fumiferana	84.21	57	8	1	110	165	4648	4704	2e-05	59	nr
AY962308.1	Choristoneura fumiferana	96.55	29	1	0	7	35	4569	4597	0.037	48.2	nr
U04223.1	Ostrinia nubilalis	79.73	74	13	2	94	166	4836	4764	2e-05	59	nr
JQ388324.1	Manduca sexta	81.36	59	11	0	93	151	3424	3482	7e-05	57.2	nr
XM_003243664.1	Acrythosiphon pisum	78.67	75	14	2	93	166	705	778	7e-05	57.2	nr
HQ717474.1	Colias eurytheme	79.71	69	12	2	95	162	82	149	0.0002	55.4	nr
AK382269.1	Bombyx mori	75	84	14	2	59	142	3434	3510	0.0002	55.4	nr
FP340419.1	Spodoptera frugiperda	77.94	68	15	0	95	162	25045	25112	0.0002	55.4	nr
FP340419.1	Spodoptera frugiperda	70.64	109	30	1	7	115	88430	88324	0.01	50	nr
FP340417.1	Spodoptera frugiperda	77.94	68	15	0	95	162	90873	90806	0.0002	55.4	nr
FP340417.1	Spodoptera frugiperda	78.95	57	10	1	77	131	116070	116014	0.13	46.4	nr
FP340417.1	Spodoptera frugiperda	88.24	34	3	1	218	251	54406	54438	5.4	41	nr
FP340417.1	Spodoptera frugiperda	80	45	9	0	82	126	129765	129721	5.4	41	nr
FP340411.1	Spodoptera frugiperda	77.94	68	15	0	95	162	51741	51674	0.0002	55.4	nr
FP340411.1	Spodoptera frugiperda	68.38	117	36	1	51	167	88660	88775	5.4	41	nr
FP340407.1	Spodoptera frugiperda	70.34	118	35	0	48	165	87391	87274	0.0002	55.4	nr
AC239116.1	Bicyclus anynana	69.92	123	37	0	7	129	72382	72504	0.0002	55.4	nr
AC239116.1	Bicyclus anynana	78.12	64	13	1	63	125	7487	7550	0.01	50	nr
FN185953.1	Zeiraphera diniana	67.72	127	20	2	1	126	211	317	0.0002	55.4	nr
AP009006.1	Bombyx mori	75	84	14	2	59	142	40201	40277	0.0002	55.4	nr
DQ205092.1	Colias eurytheme	79.71	69	12	2	95	162	4428	4495	0.0002	55.4	nr
DQ205092.1	Colias eurytheme	71.56	109	18	4	144	251	6824	6728	0.003	51.8	nr
AB159445.1	Bombyx mori	71.84	103	29	0	60	162	11392	11290	0.0002	55.4	nr
AB159445.1	Bombyx mori	75.86	58	14	0	51	108	99229	99172	1.6	42.8	nr
AB040669.2	Bombyx mori	75	84	14	2	59	142	3417	3493	0.0002	55.4	nr
JX683354.1	Ostrinia zaguiaevi	94.12	34	2	0	218	251	1656	1623	0.0009	53.6	nr
JX683346.1	Ostrinia zaguiaevi	94.12	34	2	0	218	251	1658	1625	0.0009	53.6	nr
JF310677.1	Heliothis virescens	68.75	128	32	1	1	128	121	2	0.0009	53.6	nr
AP009031.1	Bombyx mori	71.57	102	29	0	60	161	54901	54800	0.0009	53.6	nr
GH990923.1	Ostrinia nubilalis	91.01	178	14	1	74	249	152	329	5e-62	246	dbEST
GH990923.1	Ostrinia nubilalis	100	26	0	0	7	32	123	148	0.027	48.2	dbEST
GH992842.1	Ostrinia nubilalis	92.36	157	8	1	99	251	723	567	1e-56	228	dbEST
HX702132.1	Plutella xylostella	86.31	168	21	2	1	167	313	147	1e-45	192	dbEST
HX684432.1	Plutella xylostella	85.71	168	22	2	1	167	523	357	1e-44	188	dbEST
HX684432.1	Plutella xylostella	97.37	38	1	0	12	49	285	248	3e-07	64.4	dbEST
HX680817.1	Plutella xylostella	85.71	168	22	2	1	167	500	334	1e-44	188	dbEST
HX680817.1	Plutella xylostella	97.37	38	1	0	12	49	262	225	3e-07	64.4	dbEST
FE274042.1	Choristoneura fumiferana	83.93	168	23	1	1	168	547	384	2e-42	181	dbEST
HX685148.1	Plutella xylostella	83.72	172	22	3	1	167	181	351	8e-41	176	dbEST
HX682764.1	Plutella xylostella	81.87	171	27	1	1	167	166	336	1e-38	168	dbEST
FC956979.1	Choristoneura fumiferana	79.76	168	22	1	1	168	413	568	7e-35	156	dbEST
FC934147.1	Bombyx mori	79.76	168	22	1	1	168	70	225	7e-35	156	dbEST
FC954276.1	Bombyx mori	79.76	168	22	1	1	168	41	196	7e-35	156	dbEST
FC952185.1	Choristoneura fumiferana	79.76	168	22	1	1	168	96	251	7e-35	156	dbEST
FC951175.1	Choristoneura fumiferana	79.76	168	22	1	1	168	235	390	7e-35	156	dbEST
FC950782.1	Choristoneura fumiferana	79.76	168	22	1	1	168	96	251	7e-35	156	dbEST
FC969948.1	Choristoneura fumiferana	79.76	168	22	1	1	168	270	425	7e-35	156	dbEST
FC945031.1	Choristoneura fumiferana	79.76	168	22	1	1	168	124	279	7e-35	156	dbEST
FC942930.1	Choristoneura fumiferana	79.76	168	22	1	1	168	124	279	7e-35	156	dbEST
FC939960.1	Choristoneura fumiferana	79.76	168	22	1	1	168	306	461	7e-35	156	dbEST
FC939209.1	Choristoneura fumiferana	79.76	168	22	1	1	168	96	251	7e-35	156	dbEST
FC995506.1	Choristoneura fumiferana	79.64	167	22	1	1	167	208	54	3e-34	154	dbEST
FC934386.1	Choristoneura fumiferana	79.17	168	23	1	1	168	216	371	9e-34	152	dbEST
FC951208.1	Bombyx mori	79.17	168	22	1	1	168	171	325	9e-34	152	dbEST
FC946189.1	Choristoneura fumiferana	79.17	168	23	1	1	168	203	358	9e-34	152	dbEST
HX699100.1	Plutella xylostella	80.36	168	23	3	1	167	200	358	3e-33	150	dbEST
HX697828.1	Plutella xylostella	80.36	168	23	3	1	167	232	390	3e-33	150	dbEST
HX697755.1	Plutella xylostella	80.36	168	23	3	1	167	233	391	3e-33	150	dbEST
HX695515.1	Plutella xylostella	80.36	168	23	3	1	167	232	390	3e-33	150	dbEST
HX695491.1	Plutella xylostella	80.36	168	23	3	1	167	234	392	3e-33	150	dbEST
HX699373.1	Plutella xylostella	80.36	168	23	3	1	167	200	358	3e-33	150	dbEST
HX668383.1	Plutella xylostella	88.7	115	13	0	1	115	383	497	1e-32	149	dbEST
HX673230.1	Plutella xylostella	79.17	168	21	3	1	167	184	338	1e-31	145	dbEST
FC933745.1	Choristoneura fumiferana	78.11	169	24	2	1	168	94	250	2e-30	141	dbEST
GH989708.1	Ostrinia nubilalis	83.05	118	0	1	1	118	655	752	7e-29	136	dbEST
HX696341.1	Plutella xylostella	77.19	171	23	3	1	167	143	301	2e-28	134	dbEST
JK137572.1	Helicoverpa armigera	76.27	177	19	4	1	175	224	379	8e-28	132	dbEST
FF369288.1	Trichoplusia ni	75.84	178	20	4	1	176	440	596	3e-27	131	dbEST
JK829909.1	Helicoverpa armigera	76.65	167	21	3	2	167	445	594	1e-26	129	dbEST
JK829909.1	Helicoverpa armigera	74.69	162	17	1	1	162	16	153	1e-25	125	dbEST
FC944553.1	Choristoneura fumiferana	83.06	124	21	0	45	168	11	134	1e-26	129	dbEST
HX702738.1	Plutella xylostella	76.79	168	25	3	1	167	172	18	3e-26	127	dbEST
HX699882.1	Plutella xylostella	76.79	168	25	3	1	167	171	17	3e-26	127	dbEST
JK137590.1	Helicoverpa armigera	77.07	157	20	2	9	165	353	493	3e-26	127	dbEST
FC984827.1	Choristoneura fumiferana	82.26	124	22	0	45	168	509	386	1e-25	125	dbEST
JK137571.1	Helicoverpa armigera	74.72	178	22	4	1	176	258	414	1e-24	122	dbEST
JK127042.1	Helicoverpa armigera	74.72	178	22	4	1	176	323	479	1e-24	122	dbEST
JK136847.1	Helicoverpa armigera	74.72	178	22	4	1	176	184	340	1e-24	122	dbEST
JK829372.1	Helicoverpa armigera	78.66	164	26	6	1	160	906	1064	5e-24	120	dbEST
FF372507.1	Trichoplusia ni	69.58	263	30	9	1	251	429	205	2e-23	118	dbEST
FF372700.1	Trichoplusia ni	69.58	263	30	9	1	251	429	205	2e-23	118	dbEST
FF372671.1	Trichoplusia ni	69.58	263	30	9	1	251	429	205	2e-23	118	dbEST
FF372215.1	Trichoplusia ni	69.58	263	30	9	1	251	429	205	2e-23	118	dbEST
FF372047.1	Trichoplusia ni	69.58	263	30	9	1	251	429	205	2e-23	118	dbEST
FQ975846.1	Spodoptera littoralis	74.1	166	27	1	1	166	292	441	6e-23	116	dbEST
FQ970646.1	Spodoptera littoralis	74.1	166	27	1	1	166	362	511	6e-23	116	dbEST
JK789311.1	Spodoptera exugua	75.16	161	24	2	1	161	7	151	6e-23	116	dbEST
JK127064.1	Helicoverpa armigera	74.16	178	23	4	1	176	414	570	6e-23	116	dbEST
FF373093.1	Trichoplusia ni	69.32	264	30	9	1	251	429	204	6e-23	116	dbEST
FF373653.1	Trichoplusia ni	69.32	264	30	9	1	251	429	204	6e-23	116	dbEST
CK564259.1	Bombyx mori	79.37	126	14	1	1	126	292	179	6e-23	116	dbEST
FQ974736.1	Spodoptera littoralis	74.23	163	26	1	1	163	122	268	2e-22	114	dbEST
FC971376.1	Choristoneura fumiferana	74.85	167	29	2	1	167	89	242	2e-22	114	dbEST
FC966146.1	Choristoneura fumiferana	74.85	167	29	2	1	167	103	256	2e-22	114	dbEST
HX677557.1	Plutella xylostella	74.85	167	31	2	1	167	247	402	8e-22	113	dbEST
HX673395.1	Plutella xylostella	80.15	136	24	3	33	167	362	229	8e-22	113	dbEST
JK127043.1	Helicoverpa armigera	74.16	178	22	5	1	176	323	478	8e-22	113	dbEST
EV810971.1	Epiphyas postvittana	83.18	107	18	0	56	162	213	107	8e-22	113	dbEST
FQ970560.1	Spodoptera littoralis	73.49	166	28	1	1	166	447	596	3e-21	111	dbEST
FC936281.1	Choristoneura fumiferana	81.03	116	22	0	52	167	174	59	3e-21	111	dbEST
FC935507.1	Choristoneura fumiferana	81.03	116	22	0	52	167	217	102	3e-21	111	dbEST
BG354605.1	Trichoplusia ni	72.16	176	18	3	1	175	238	383	3e-21	111	dbEST
HX685663.1	Plutella xylostella	81.15	122	21	2	47	167	344	224	9e-21	109	dbEST
JK137591.1	Helicoverpa armigera	73.46	162	27	1	1	162	19	164	9e-21	109	dbEST
FC942765.1	Choristoneura fumiferana	80	120	24	0	48	167	216	97	9e-21	109	dbEST
FC962326.1	Choristoneura fumiferana	80.49	123	19	2	40	162	3	120	9e-21	109	dbEST
FC952575.1	Choristoneura fumiferana	95.52	67	3	0	1	67	67	1	3e-20	107	dbEST
CF258286.1	Trichoplusia ni	71.59	176	19	3	1	175	240	385	3e-20	107	dbEST
HX700055.1	Plutella xylostella	72.67	172	25	3	1	171	376	526	1e-19	105	dbEST
GT129570.2	Heliothis virescens	72.83	173	21	4	1	168	512	361	1e-19	105	dbEST
HX683710.1	Plutella xylostella	75.46	163	31	4	9	167	548	391	4e-19	104	dbEST
JK137592.1	Helicoverpa armigera	73.58	159	20	3	6	163	54	191	4e-19	104	dbEST
FC948726.1	Choristoneura fumiferana	82.35	102	18	0	63	164	246	347	4e-19	104	dbEST
DT666479.3	Heliconius erato	98.31	59	1	0	11	69	593	651	1e-18	102	dbEST
HX702999.1	Plutella xylostella	71.69	166	31	1	1	166	31	180	2e-17	98.7	dbEST
GT211086.1	Heliothis virescens	71.52	165	19	3	1	164	113	250	2e-17	98.7	dbEST
GT216544.1	Heliothis virescens	71.95	164	20	3	6	168	149	287	2e-17	98.7	dbEST
GT210095.1	Heliothis virescens	80.53	113	20	2	57	168	353	464	2e-17	98.7	dbEST
GT191787.1	Heliothis virescens	80.53	113	20	2	57	168	120	231	2e-17	98.7	dbEST
GT191787.1	Heliothis virescens	97.3	37	1	0	9	45	96	132	1e-06	62.6	dbEST
GT191134.1	Heliothis virescens	71.52	165	19	3	1	164	113	250	2e-17	98.7	dbEST
EV804663.1	Epiphyas postvittana	79.63	108	17	1	52	154	108	1	6e-17	96.9	dbEST
FC962103.1	Choristoneura fumiferana	79.46	112	22	1	52	163	410	300	2e-16	95.1	dbEST
GT213864.1	Heliothis virescens	78.57	112	24	0	57	168	221	110	2e-16	95.1	dbEST
GT198451.1	Heliothis virescens	79.65	113	21	2	57	168	56	167	7e-16	93.3	dbEST
GT202337.1	Heliothis virescens	81.9	105	16	3	59	161	371	474	7e-16	93.3	dbEST
FC955884.1	Choristoneura fumiferana	77.39	115	26	0	52	166	273	159	3e-15	91.5	dbEST
GT134582.2	Heliothis virescens	80.73	109	18	3	61	168	519	413	3e-15	91.5	dbEST
GT134582.2	Heliothis virescens	95.12	41	2	0	1	41	551	511	1e-07	66.2	dbEST
FC972516.1	Heliothis virescens	78.7	108	21	1	60	167	218	323	9e-15	89.7	dbEST
FC949923.1	Choristoneura fumiferana	78.5	107	23	0	60	166	277	171	9e-15	89.7	dbEST
FC968880.1	Choristoneura fumiferana	100	49	0	0	7	55	49	1	9e-15	89.7	dbEST
FC942281.1	Choristoneura fumiferana	78.7	108	21	1	60	167	444	549	9e-15	89.7	dbEST
JK784636.1	Spodoptera exugua	70.44	159	23	2	1	159	384	250	3e-14	87.8	dbEST
FC967246.1	Choristoneura fumiferana	88.57	70	7	1	98	167	160	228	3e-14	87.8	dbEST
FC967246.1	Choristoneura fumiferana	83.61	61	10	0	59	119	104	44	1e-07	66.2	dbEST
EV804110.1	Epiphyas postvittana	78.64	103	17	1	52	149	123	21	3e-14	87.8	dbEST
FQ964914.1	Spodoptera littoralis	96.15	52	2	0	1	52	582	633	1e-13	86	dbEST
FC956840.1	Choristoneura fumiferana	71.34	164	26	4	4	167	454	312	1e-13	86	dbEST
FC955847.1	Choristoneura fumiferana	82.56	86	12	1	84	166	228	313	1e-13	86	dbEST
GT134873.2	Heliothis virescens	78.51	121	19	5	54	168	553	434	1e-13	86	dbEST
EB862952.1	Danio rerio	94.55	55	3	0	1	55	77	131	1e-13	86	dbEST
HX683599.1	Plutella xylostella	70.66	167	31	3	2	167	324	473	4e-13	84.2	dbEST
FC978933.1	Choristoneura fumiferana	81.11	90	10	2	84	166	104	193	4e-13	84.2	dbEST
FC952064.1	Choristoneura fumiferana	70.91	165	27	4	4	168	483	340	1e-12	82.4	dbEST
FC951557.1	Choristoneura fumiferana	70.91	165	27	4	4	168	482	339	1e-12	82.4	dbEST
FC944234.1	Choristoneura fumiferana	70.91	165	27	4	4	168	539	396	1e-12	82.4	dbEST
FC939035.1	Choristoneura fumiferana	70.91	165	27	4	4	168	403	260	1e-12	82.4	dbEST
GT214656.1	Heliothis virescens	71.9	121	10	1	1	121	308	212	1e-12	82.4	dbEST
ES585153.1	Heliconius melpomene	73.03	152	30	4	11	160	182	40	1e-12	82.4	dbEST
HX687421.1	Plutella xylostella	75.61	123	23	3	51	167	290	411	5e-12	80.6	dbEST
HX687421.1	Plutella xylostella	93.33	45	3	0	9	53	264	308	3e-08	68	dbEST
FY190315.1	Papilio xuthus	70.86	151	23	3	1	150	144	274	5e-12	80.6	dbEST
JK137593.1	Helicoverpa armigera	69.14	162	26	2	1	162	257	394	5e-12	80.6	dbEST
FF369585.1	Trichoplusia ni	95.92	49	2	0	1	49	706	754	5e-12	80.6	dbEST
FQ014502.1	Spodoptera littoralis	72.55	153	36	3	11	160	433	284	2e-11	78.8	dbEST
FC995883.1	Choristoneura fumiferana	75.21	121	26	2	52	168	250	370	2e-11	78.8	dbEST
FC952089.1	Choristoneura fumiferana	70.55	163	27	4	4	166	540	399	2e-11	78.8	dbEST
FC985047.1	Choristoneura fumiferana	78.26	92	12	1	84	167	493	402	2e-11	78.8	dbEST
GT204626.1	Heliothis virescens	75.45	110	27	0	70	179	216	325	2e-11	78.8	dbEST
FP362974.1	Spodoptera frugiperda	70.32	155	24	3	9	162	589	456	2e-11	78.8	dbEST
EV806376.1	Epiphyas postvittana	68.55	159	21	2	1	154	135	1	2e-11	78.8	dbEST
FC983462.1	Choristoneura fumiferana	83.12	77	12	1	84	159	454	530	6e-11	77	dbEST
GT130829.2	Heliothis virescens	97.78	45	1	0	1	45	405	361	6e-11	77	dbEST
GT212463.1	Heliothis virescens	79.31	87	18	0	76	162	142	56	6e-11	77	dbEST
GT212463.1	Heliothis virescens	96.88	32	1	0	1	32	205	174	0.0006	53.6	dbEST
GR966053.1	Heliothis virescens	97.78	45	1	0	1	45	364	408	6e-11	77	dbEST
FE674055.1	Helicoverpa armigera	97.78	45	1	0	1	45	235	279	6e-11	77	dbEST
FE674055.1	Helicoverpa armigera	94.74	38	1	1	139	175	304	341	5e-05	57.2	dbEST
HS097756.1	Maruca vitrata	93.88	49	3	0	1	49	581	533	2e-10	75.2	dbEST
HS097674.1	Maruca vitrata	78.95	95	18	2	57	150	237	144	2e-10	75.2	dbEST
HS097674.1	Maruca vitrata	97.44	39	1	0	7	45	263	225	1e-07	66.2	dbEST
FC956875.1	Choristoneura fumiferana	74.79	119	26	2	52	166	357	475	2e-10	75.2	dbEST
FC948284.1	Choristoneura fumiferana	74.78	115	26	1	53	167	20	131	2e-10	75.2	dbEST
FC936817.1	Choristoneura fumiferana	74.79	119	26	2	52	166	113	231	2e-10	75.2	dbEST
ES583801.1	Agrotis segatum	69.05	168	40	1	4	171	379	224	2e-10	75.2	dbEST
EV812203.1	Epiphyas postvittana	81.58	76	14	0	87	162	349	424	2e-10	75.2	dbEST
HX701363.1	Plutella xylostella	73.64	129	32	2	40	167	690	563	7e-10	73.4	dbEST
FC977773.1	Choristoneura fumiferana	68.86	167	40	1	1	167	385	231	7e-10	73.4	dbEST
FC992250.1	Choristoneura fumiferana	72.73	121	25	1	55	167	125	5	7e-10	73.4	dbEST
FC967743.1	Choristoneura fumiferana	75	108	23	1	19	126	520	417	7e-10	73.4	dbEST
GR966050.1	Heliothis virescens	69.28	166	43	1	1	166	29	186	7e-10	73.4	dbEST
GR966050.1	Heliothis virescens	100	36	0	0	215	250	263	298	1e-07	66.2	dbEST
FC973239.1	Choristoneura fumiferana	74.14	116	29	1	48	162	533	648	2e-09	71.6	dbEST
FC984629.1	Choristoneura fumiferana	74.07	108	20	1	68	167	393	286	2e-09	71.6	dbEST
GT135546.2	Heliothis virescens	78.16	87	19	0	76	162	206	120	2e-09	71.6	dbEST
GT134939.2	Heliothis virescens	78.16	87	19	0	76	162	314	400	2e-09	71.6	dbEST
GT134939.2	Heliothis virescens	96.97	33	1	0	1	33	255	287	0.0002	55.4	dbEST
GT211808.1	Heliothis virescens	84.85	66	9	1	61	126	526	590	2e-09	71.6	dbEST
GT211808.1	Heliothis virescens	95.12	41	2	0	1	41	494	534	1e-07	66.2	dbEST
EH636695.1	Laupapla kohalensis	76.36	110	22	3	55	162	530	423	2e-09	71.6	dbEST
EH636429.1	Laupapla kohalensis	76.36	110	22	3	55	162	430	323	2e-09	71.6	dbEST
HX668537.1	Plutella xylostella	95.35	43	2	0	1	43	380	422	8e-09	69.8	dbEST
FC935490.1	Choristoneura fumiferana	69.7	165	28	5	4	168	298	156	8e-09	69.8	dbEST
FC974387.1	Choristoneura fumiferana	84.13	63	10	0	57	119	639	577	8e-09	69.8	dbEST
FC974387.1	Choristoneura fumiferana	95.45	44	0	1	2	45	668	627	3e-08	68	dbEST
FC962464.1	Choristoneura fumiferana	84.13	63	10	0	57	119	349	287	8e-09	69.8	dbEST
FC962464.1	Choristoneura fumiferana	95.45	44	0	1	2	45	378	337	3e-08	68	dbEST
GT132270.2	Heliothis virescens	78.41	88	18	1	76	162	144	57	8e-09	69.8	dbEST
GT132270.2	Heliothis virescens	96.88	32	1	0	1	32	207	176	0.0006	53.6	dbEST
EY121825.1	Heliothis virescens	81.93	83	10	4	35	113	152	71	8e-09	69.8	dbEST
FQ966844.1	Spodoptera littoralis	78.57	84	17	1	83	166	568	650	3e-08	68	dbEST
JK828448.1	Helicoverpa armigera	100	37	0	0	215	251	133	169	3e-08	68	dbEST
JK135441.1	Helicoverpa armigera	85	60	9	0	106	165	6	65	3e-08	68	dbEST
GW414491.1	Spodoptera exugua	95.45	44	1	1	6	49	571	613	3e-08	68	dbEST
FE272383.1	Choristoneura fumiferana	68.75	160	31	3	1	158	109	251	3e-08	68	dbEST
FC983453.1	Choristoneura fumiferana	74.31	109	26	1	52	160	179	285	3e-08	68	dbEST
GT211932.1	Heliothis virescens	100	37	0	0	215	251	350	314	3e-08	68	dbEST
GT214891.1	Heliothis virescens	85.96	57	8	0	70	126	322	266	3e-08	68	dbEST
GT213596.1	Heliothis virescens	100	37	0	0	215	251	350	314	3e-08	68	dbEST
GT206989.1	Heliothis virescens	77.08	96	20	2	70	164	129	223	3e-08	68	dbEST
GT205716.1	Heliothis virescens	100	37	0	0	215	251	348	312	3e-08	68	dbEST
GT197884.1	Heliothis virescens	93.33	45	3	0	1	45	67	23	3e-08	68	dbEST
GT187208.1	Heliothis virescens	100	37	0	0	215	251	181	145	3e-08	68	dbEST
GT131207.1	Heliothis virescens	100	37	0	0	215	251	136	172	3e-08	68	dbEST
FP368971.1	Spodoptera frugiperda	100	37	0	0	9	45	6	42	3e-08	68	dbEST
EY272617.1	Danaus plexippus	80.56	72	14	0	55	126	295	224	3e-08	68	dbEST
EH643059.1	Laupapla kohalensis	75.22	113	24	3	52	162	764	654	3e-08	68	dbEST
HX696916.1	Plutella xylostella	79.73	74	15	0	94	167	10	83	1e-07	66.2	dbEST
HX683760.1	Plutella xylostella	76.53	98	21	2	71	167	1	97	1e-07	66.2	dbEST
JZ078765.1	Spodoptera exugua	88.24	51	6	0	1	51	150	200	1e-07	66.2	dbEST
FY186772.1	Papilio xuthus	80.88	68	13	0	94	161	519	452	1e-07	66.2	dbEST
GT129918.2	Heliothis virescens	77	100	20	3	70	168	258	355	1e-07	66.2	dbEST
GT215017.1	Heliothis virescens	75.89	112	23	4	70	179	1	110	1e-07	66.2	dbEST
GT209203.1	Heliothis virescens	81.16	69	13	0	94	162	470	402	1e-07	66.2	dbEST
GT195810.1	Heliothis virescens	95.12	41	2	0	1	41	497	537	1e-07	66.2	dbEST
GR920049.1	Manduca sexta	81.33	75	12	2	94	167	352	279	1e-07	66.2	dbEST
GE667975.1	Bicyclus anynana	79.73	74	15	0	52	125	512	439	1e-07	66.2	dbEST
GE663671.1	Bicyclus anynana	97.44	39	1	0	7	45	58	96	1e-07	66.2	dbEST
GE734053.1	Bicyclus anynana	97.44	39	1	0	7	45	293	331	1e-07	66.2	dbEST
DY769892.1	Bicyclus anynana	71.7	106	14	1	9	114	350	439	1e-07	66.2	dbEST
FC995408.1	Choristoneura fumiferana	71.9	121	25	2	55	167	174	55	3e-07	64.4	dbEST
FC937763.1	Choristoneura fumiferana	93.18	44	1	1	9	52	229	270	3e-07	64.4	dbEST
GT134669.2	Heliothis virescens	78.16	87	17	2	76	162	395	479	3e-07	64.4	dbEST
GT194578.1	Heliothis virescens	79.45	73	15	0	96	168	2	74	3e-07	64.4	dbEST
GH998929.1	Ostrinia nubilalis	81.08	74	12	2	94	166	95	167	3e-07	64.4	dbEST
GE724242.1	Bicyclus anynana	97.37	38	1	0	9	46	108	71	3e-07	64.4	dbEST
DC864809.1	Samia ricini	83.58	67	9	2	101	166	354	289	3e-07	64.4	dbEST
HS099329.1	Maruca vitrata	74.07	108	26	2	53	159	689	583	1e-06	62.6	dbEST
HS099329.1	Maruca vitrata	90	50	3	2	1	49	721	673	4e-06	60.8	dbEST
FQ023596.1	Spodoptera littoralis	78.48	79	16	1	83	161	396	319	1e-06	62.6	dbEST
GT054642.1	Heliothis virescens	97.3	37	1	0	215	251	273	237	1e-06	62.6	dbEST
FC991384.1	Choristoneura fumiferana	72.17	115	28	1	56	166	230	116	1e-06	62.6	dbEST
FC946752.1	Choristoneura fumiferana	88.24	51	5	1	115	165	347	298	1e-06	62.6	dbEST
FC966992.1	Choristoneura fumiferana	77.22	79	18	0	48	126	521	443	1e-06	62.6	dbEST
FC966769.1	Choristoneura fumiferana	89.36	47	5	0	1	47	353	307	1e-06	62.6	dbEST
FC965894.1	Choristoneura fumiferana	77.11	83	17	1	86	168	98	178	1e-06	62.6	dbEST
FC986426.1	Choristoneura fumiferana	72.17	115	28	1	56	166	271	157	1e-06	62.6	dbEST
GT132562.2	Heliothis virescens	78.31	83	16	2	70	151	214	295	1e-06	62.6	dbEST
GT135099.2	Heliothis virescens	80.28	71	13	1	57	126	455	525	1e-06	62.6	dbEST
GT215610.1	Heliothis virescens	75.86	87	21	0	76	162	336	250	1e-06	62.6	dbEST
GT215610.1	Heliothis virescens	100	32	0	0	1	32	403	372	1e-05	59	dbEST
GT204197.1	Heliothis virescens	72.8	125	25	4	75	191	3	126	1e-06	62.6	dbEST
FS438459.1	Heliothis virescens	75.82	91	16	2	59	145	181	93	1e-06	62.6	dbEST
GR961247.1	Heliothis virescens	97.3	37	1	0	215	251	125	89	1e-06	62.6	dbEST
GR961076.1	Heliothis virescens	97.3	37	1	0	215	251	402	366	1e-06	62.6	dbEST
JK785942.1	Heliothis virescens	97.22	36	1	0	1	36	431	466	4e-06	60.8	dbEST
FS939676.1	Ostrinia nubilalis	74.59	122	18	7	55	166	439	557	4e-06	60.8	dbEST
FK816541.1	Heliothis virescens	73.21	112	28	2	57	167	515	405	4e-06	60.8	dbEST
FC951909.1	Heliothis virescens	71.67	120	32	1	9	128	229	112	4e-06	60.8	dbEST
FC993893.1	Spodoptera exugua	73.96	96	25	0	67	162	289	194	4e-06	60.8	dbEST
FC988409.1	Mamestra brassicae	73.96	96	25	0	67	162	271	176	4e-06	60.8	dbEST
GT129539.2	Heliothis virescens	97.37	38	0	1	215	251	545	582	4e-06	60.8	dbEST
GT209985.1	Heliothis virescens	76.67	90	19	2	80	168	270	358	4e-06	60.8	dbEST
GE673429.1	Bicyclus anynana	91.11	45	3	1	11	54	316	360	4e-06	60.8	dbEST
GE698923.1	Bicyclus anynana	92.68	41	3	0	9	49	721	681	4e-06	60.8	dbEST
HS098409.1	Maruca vitrata	100	32	0	0	6	37	405	436	1e-05	59	dbEST
GT054467.1	Heliothis virescens	79.1	67	14	0	85	151	467	401	1e-05	59	dbEST
FC940687.1	Choristoneura fumiferana	80.28	71	12	2	94	163	557	488	1e-05	59	dbEST
GT132940.1	Heliothis virescens	87.23	47	6	0	8	54	24	70	1e-05	59	dbEST
EY267879.1	Danaus plexippus	88.89	45	5	0	1	45	543	499	1e-05	59	dbEST
DY769099.1	Bicyclus anynana	97.14	35	1	0	7	41	212	178	1e-05	59	dbEST
HX693504.1	Plutella xylostella	78.67	75	14	2	94	167	653	580	5e-05	57.2	dbEST
HX701190.1	Plutella xylostella	78.67	75	14	2	94	167	635	562	5e-05	57.2	dbEST
FQ972165.1	Spodoptera littoralis	73.15	108	23	3	60	164	22	126	5e-05	57.2	dbEST
FQ958391.1	Spodoptera littoralis	78.79	66	14	0	101	166	121	186	5e-05	57.2	dbEST
GW815305.1	Phlebotomus tobbi	75.27	93	21	2	35	126	309	218	5e-05	57.2	dbEST
FC956575.1	Choristoneura fumiferana	67.52	157	37	2	9	165	343	201	5e-05	57.2	dbEST
FC967084.1	Choristoneura fumiferana	90.7	43	3	1	8	49	542	500	5e-05	57.2	dbEST
FC965663.1	Choristoneura fumiferana	75	100	22	3	67	166	396	300	5e-05	57.2	dbEST
FC942576.1	Choristoneura fumiferana	88.64	44	5	0	125	168	766	723	5e-05	57.2	dbEST
GT131490.2	Heliothis virescens	71.05	114	29	1	8	117	140	27	5e-05	57.2	dbEST
GT209990.1	Heliothis virescens	75.56	90	20	2	80	168	270	358	5e-05	57.2	dbEST
GE661340.1	Bicyclus anynana	80.33	61	12	0	65	125	528	468	5e-05	57.2	dbEST
GE661338.1	Bicyclus anynana	80.33	61	12	0	65	125	504	444	5e-05	57.2	dbEST
GE661337.1	Bicyclus anynana	80.33	61	12	0	65	125	505	445	5e-05	57.2	dbEST
GE661336.1	Bicyclus anynana	80.33	61	12	0	65	125	507	447	5e-05	57.2	dbEST
GE654156.1	Bicyclus anynana	67.6	179	48	3	63	241	338	506	5e-05	57.2	dbEST
DC863177.1	Samia ricini	78.95	76	11	3	95	169	312	241	5e-05	57.2	dbEST
FF374451.1	Trichoplusia ni	90.7	43	3	1	135	176	2	44	5e-05	57.2	dbEST
EH640311.1	Laupapla kohalensis	73.39	109	25	3	56	162	268	162	5e-05	57.2	dbEST
CV833994.1	Acyrthosiphon pisum	75	96	18	3	63	157	132	42	5e-05	57.2	dbEST
CV828880.1	Acyrthosiphon pisum	75	96	18	3	63	157	132	42	5e-05	57.2	dbEST
FC995103.1	Choristoneura fumiferana	75	80	20	0	80	159	499	578	0.0002	55.4	dbEST
FC971442.1	Choristoneura fumiferana	94.59	37	1	1	215	251	317	352	0.0002	55.4	dbEST
FC971332.1	Choristoneura fumiferana	94.59	37	1	1	215	251	386	421	0.0002	55.4	dbEST
FC990108.1	Choristoneura fumiferana	71.7	106	26	1	9	114	372	271	0.0002	55.4	dbEST
FC966562.1	Choristoneura fumiferana	94.59	37	1	1	215	251	230	265	0.0002	55.4	dbEST
FC966448.1	Choristoneura fumiferana	94.59	37	1	1	215	251	53	88	0.0002	55.4	dbEST
FC984109.1	Choristoneura fumiferana	94.59	37	1	1	215	251	498	533	0.0002	55.4	dbEST
FE269936.1	Choristoneura fumiferana	67.92	159	33	4	10	167	31	172	0.0002	55.4	dbEST
GT209565.1	Heliothis virescens	100	30	0	0	222	251	1	30	0.0002	55.4	dbEST
GE672408.1	Bicyclus anynana	71.43	105	30	0	63	167	419	523	0.0002	55.4	dbEST
GE672128.1	Bicyclus anynana	71.07	121	17	5	1	121	461	359	0.0002	55.4	dbEST
EH641527.1	Laupapla kohalensis	76	75	18	0	55	129	484	558	0.0002	55.4	dbEST
BY915785.1	Bombyx mori	78.38	74	14	2	94	166	130	58	0.0002	55.4	dbEST
CK561500.1	Bombyx mori	75	84	14	2	59	142	236	312	0.0002	55.4	dbEST
CK560509.1	Bombyx mori	75	84	14	2	59	142	318	394	0.0002	55.4	dbEST
CK522766.1	Bombyx mori	77.14	70	16	0	39	108	208	277	0.0002	55.4	dbEST
BP118679.1	Bombyx mori	77.14	70	16	0	39	108	18	87	0.0002	55.4	dbEST
FQ967023.1	Spodoptera littoralis	77.63	76	15	2	43	117	92	166	0.0006	53.6	dbEST
FC975092.1	Choristoneura fumiferana	79.03	62	13	0	1	62	39	100	0.0006	53.6	dbEST
GT132767.2	Heliothis virescens	79.17	72	10	3	98	168	412	345	0.0006	53.6	dbEST
GT132635.2	Heliothis virescens	73.12	93	23	1	69	161	306	396	0.0006	53.6	dbEST
GT209827.1	Heliothis virescens	96.88	32	1	0	1	32	131	100	0.0006	53.6	dbEST
GT185733.1	Heliothis virescens	86.96	46	4	1	1	46	373	416	0.0006	53.6	dbEST
GT134761.1	Heliothis virescens	96.88	32	1	0	1	32	432	463	0.0006	53.6	dbEST
GR963624.1	Heliothis virescens	69.35	124	28	2	6	129	60	173	0.0006	53.6	dbEST
GE699103.1	Bicyclus anynana	89.74	39	4	0	7	45	196	158	0.0006	53.6	dbEST
GE659548.1	Bicyclus anynana	96.88	32	1	0	94	125	469	438	0.0006	53.6	dbEST
FG205011.1	Antheraea assamma	86.36	44	6	0	6	49	54	11	0.0006	53.6	dbEST
EH637869.1	Laupapla kohalensis	71.03	107	31	0	56	162	355	461	0.0006	53.6	dbEST
CK520170.1	Bombyx mori	91.89	37	3	0	10	46	315	279	0.0006	53.6	dbEST
BM658421.1	Manduca sexta	77.61	67	15	0	85	151	250	184	0.0006	53.6	dbEST
ET217030.1	Ostrinia nubilalis	98.41	251	0	1	1	251	28	274	1e-118	434	dbGSS
ET217190.1	Ostrinia nubilalis	82.56	195	6	12	1	182	13	192	2e-39	170	dbGSS
DE580559.1	Bombyx mori	90.83	120	11	0	7	126	300	181	2e-38	167	dbGSS
DE371201.1	Bombyx mori	88.89	126	14	0	1	126	614	489	8e-38	165	dbGSS
DU602177.1	Oryza officinalis	82.91	158	13	3	6	162	299	443	3e-37	163	dbGSS
DU602177.1	Oryza officinalis	91.89	37	3	0	215	251	775	811	0.0004	53.6	dbGSS
CZ077552.1	Oryza minuta	84.09	132	18	3	33	162	656	526	5e-28	132	dbGSS
DE607311.1	Bombyx mori	82.54	126	14	1	1	126	47	164	2e-27	131	dbGSS
DE325069.1	Bombyx mori	82.54	126	14	1	1	126	208	91	2e-27	131	dbGSS
DE600851.1	Bombyx mori	83.33	120	12	1	7	126	126	237	6e-27	129	dbGSS
HN309366.1	Cucmis melo	77.92	154	26	1	1	154	595	450	2e-26	127	dbGSS
DE315611.1	Bombyx mori	83.19	119	12	1	8	126	565	455	2e-26	127	dbGSS
DE590009.1	Bombyx mori	80.67	119	11	1	8	126	2	108	1e-23	118	dbGSS
DE368043.1	Bombyx mori	79.37	126	14	1	1	126	556	443	4e-23	116	dbGSS
DE367788.1	Bombyx mori	79.37	126	14	1	1	126	643	530	4e-23	116	dbGSS
DE366887.1	Bombyx mori	79.37	126	14	1	1	126	642	529	4e-23	116	dbGSS
DE320685.1	Bombyx mori	80	120	12	1	7	126	635	528	1e-22	114	dbGSS
DE548584.1	Bombyx mori	78.57	126	15	1	1	126	210	97	4e-22	113	dbGSS
DE576801.1	Bombyx mori	87.5	88	7	1	1	88	192	275	5e-21	109	dbGSS
DE156104.1	Bombyx mori	96.92	65	2	0	1	65	710	774	5e-21	109	dbGSS
DE392094.1	Bombyx mori	77.95	127	15	2	1	126	278	392	7e-20	105	dbGSS
DE374763.1	Bombyx mori	76.19	126	14	1	1	126	638	529	8e-19	102	dbGSS
DE329283.1	Bombyx mori	76.19	126	14	1	1	126	567	458	8e-19	102	dbGSS
DE414537.1	Bombyx mori	76.85	108	9	1	7	114	437	528	4e-16	93.3	dbGSS
DE405684.1	Bombyx mori	76.85	108	9	1	7	114	494	585	4e-16	93.3	dbGSS
DE418197.1	Bombyx mori	70.99	162	31	1	1	162	212	67	1e-15	91.5	dbGSS
DE381124.1	Bombyx mori	70.99	162	31	1	1	162	225	80	1e-15	91.5	dbGSS
ET217265.1	Ostrinia nubilalis	84.71	85	12	1	74	157	368	452	1e-15	91.5	dbGSS
CZ077553.1	Oryza minuta	71.97	157	22	3	7	162	310	445	1e-15	91.5	dbGSS
CW664556.1	Oryza glaberrima	73.72	137	19	2	1	137	651	532	1e-15	91.5	dbGSS
CZ640362.1	Oryza minuta	71.43	161	24	3	1	160	568	429	5e-15	89.7	dbGSS
CZ622928.1	Oryza minuta	72.15	158	21	4	7	162	527	391	5e-15	89.7	dbGSS
HN303792.1	Cucmis melo	70.12	164	25	2	1	164	530	391	2e-14	87.8	dbGSS
HN303759.1	Cucmis melo	70.12	164	25	2	1	164	529	390	2e-14	87.8	dbGSS
DE319125.1	Bombyx mori	73.02	126	14	1	1	126	634	529	2e-14	87.8	dbGSS
DE387458.1	Bombyx mori	80.21	96	18	1	68	163	521	427	2e-13	84.2	dbGSS
DE386229.1	Bombyx mori	80.21	96	18	1	68	163	594	500	2e-13	84.2	dbGSS
DX747086.1	Ustilago maydis	71.17	163	43	1	4	166	134	292	8e-13	82.4	dbGSS
CL776981.1	Oryza nivara	72.27	119	13	1	1	119	323	421	3e-12	80.6	dbGSS
DE577456.1	Bombyx mori	93.88	49	3	0	1	49	59	11	1e-10	75.2	dbGSS
DE420772.1	Bombyx mori	76.79	112	23	3	49	159	110	1	1e-10	75.2	dbGSS
DE148868.1	Bombyx mori	81.58	76	14	0	33	108	104	29	1e-10	75.2	dbGSS
ET217256.1	Ostrinia nubilalis	80.22	91	15	3	82	172	2	89	4e-10	73.4	dbGSS
HN302245.1	Cucmis melo	73.11	119	32	0	48	166	475	593	1e-09	71.6	dbGSS
HN303744.1	Cucmis melo	93.62	47	3	0	1	47	530	484	1e-09	71.6	dbGSS
DE494531.1	Bombyx mori	82.89	76	11	2	94	168	281	355	1e-09	71.6	dbGSS
DE571056.1	Bombyx mori	81.08	74	14	0	53	126	375	302	1e-09	71.6	dbGSS
DE420636.1	Bombyx mori	95.45	44	2	0	7	50	184	141	1e-09	71.6	dbGSS
DE420636.1	Bombyx mori	75.27	93	21	2	58	149	153	62	3e-05	57.2	dbGSS
DE624755.1	Bombyx mori	82.43	74	11	2	94	166	49	121	2e-08	68	dbGSS
DE613531.1	Bombyx mori	82.43	74	11	2	94	166	49	121	2e-08	68	dbGSS
DE590500.1	Bombyx mori	82.43	74	11	2	94	166	309	237	2e-08	68	dbGSS
DE549398.1	Bombyx mori	78.95	95	16	4	58	150	298	206	2e-08	68	dbGSS
DE186314.1	Bombyx mori	82.43	74	11	2	94	166	682	754	2e-08	68	dbGSS
DE383784.1	Bombyx mori	95.24	42	2	0	9	50	120	79	2e-08	68	dbGSS
DE418314.1	Bombyx mori	90	50	5	0	1	50	278	229	2e-08	68	dbGSS
DE418309.1	Bombyx mori	90	50	5	0	1	50	315	266	2e-08	68	dbGSS
DE371938.1	Bombyx mori	97.5	40	1	0	7	46	570	531	2e-08	68	dbGSS
DE579045.1	Bombyx mori	95.12	41	2	0	7	47	98	58	6e-08	66.2	dbGSS
DE481530.1	Bombyx mori	95.12	41	2	0	7	47	119	79	6e-08	66.2	dbGSS
DE247501.1	Bombyx mori	91.3	46	4	0	1	46	682	637	6e-08	66.2	dbGSS
DE247501.1	Bombyx mori	74.63	67	17	0	57	123	650	584	0.19	44.6	dbGSS
DE391175.1	Bombyx mori	89.58	48	5	0	7	54	201	154	2e-07	64.4	dbGSS
DE625684.1	Bombyx mori	95.12	41	0	1	12	50	67	27	7e-07	62.6	dbGSS
DE583624.1	Bombyx mori	89.36	47	5	0	1	47	236	190	7e-07	62.6	dbGSS
DE529338.1	Bombyx mori	97.44	39	0	1	9	46	289	327	7e-07	62.6	dbGSS
DE147089.1	Bombyx mori	76.83	82	19	0	32	113	117	198	7e-07	62.6	dbGSS
DE399759.1	Bombyx mori	95.12	41	0	1	12	50	39	79	7e-07	62.6	dbGSS
DE399467.1	Bombyx mori	95.12	41	0	1	12	50	39	79	7e-07	62.6	dbGSS
DE530764.1	Bombyx mori	87.5	48	6	0	7	54	203	250	2e-06	60.8	dbGSS
DE493163.1	Bombyx mori	87.5	48	6	0	7	54	113	66	2e-06	60.8	dbGSS
DE151616.1	Bombyx mori	92.68	41	3	0	7	47	376	336	2e-06	60.8	dbGSS
DE170184.1	Bombyx mori	79.41	68	14	0	59	126	1	68	2e-06	60.8	dbGSS
DE417841.1	Bombyx mori	92.68	41	3	0	7	47	260	220	2e-06	60.8	dbGSS
DE394653.1	Bombyx mori	87.5	48	6	0	7	54	330	377	2e-06	60.8	dbGSS
JY977377.1	Alatina moseri	75.56	90	17	2	33	119	418	331	9e-06	59	dbGSS
GS402028.1	Milulus gattatus	77.22	79	17	1	33	110	248	170	9e-06	59	dbGSS
DE531723.1	Bombyx mori	79.1	67	14	0	42	108	410	476	9e-06	59	dbGSS
DE630000.1	Bombyx mori	73	100	27	0	60	159	139	238	9e-06	59	dbGSS
DE467284.1	Bombyx mori	94.59	37	2	0	7	43	207	243	9e-06	59	dbGSS
DE147859.1	Bombyx mori	79.73	74	13	2	94	166	389	461	9e-06	59	dbGSS
DE358134.1	Bombyx mori	79.1	67	14	0	42	108	85	151	9e-06	59	dbGSS
DE581855.1	Bombyx mori	79.41	68	13	1	41	108	145	211	3e-05	57.2	dbGSS
DE644811.1	Bombyx mori	83.93	56	8	1	75	130	182	128	3e-05	57.2	dbGSS
DE414872.1	Bombyx mori	76.54	81	18	1	62	142	45	124	3e-05	57.2	dbGSS
DE406358.1	Bombyx mori	78.79	66	14	0	67	132	610	675	3e-05	57.2	dbGSS
DE372746.1	Bombyx mori	88.64	44	5	0	1	44	453	410	3e-05	57.2	dbGSS
DE372746.1	Bombyx mori	76.19	63	15	0	57	119	421	359	0.055	46.4	dbGSS
DE325047.1	Bombyx mori	76.54	81	18	1	62	142	99	178	3e-05	57.2	dbGSS
DE340197.1	Bombyx mori	75.79	95	20	3	58	150	672	765	3e-05	57.2	dbGSS
DE340197.1	Bombyx mori	88.89	36	2	1	9	42	649	684	0.19	44.6	dbGSS
CW661316.1	Oryza glaberrima	83.33	54	9	0	9	62	704	757	3e-05	57.2	dbGSS
DE485573.1	Bombyx mori	71.84	103	29	0	60	162	378	276	0.0001	55.4	dbGSS
DE485573.1	Bombyx mori	88.89	36	3	1	216	251	113	79	0.19	44.6	dbGSS
DE534825.1	Bombyx mori	71.84	103	29	0	60	162	41	143	0.0001	55.4	dbGSS
DE508821.1	Bombyx mori	71.84	103	29	0	63	165	162	264	0.0001	55.4	dbGSS
DE504027.1	Bombyx mori	71.84	103	29	0	63	165	130	232	0.0001	55.4	dbGSS
DE487938.1	Bombyx mori	71.84	103	29	0	60	162	378	276	0.0001	55.4	dbGSS
DE487938.1	Bombyx mori	88.89	36	3	1	216	251	113	79	0.19	44.6	dbGSS
DE487284.1	Bombyx mori	71.84	103	29	0	60	162	378	276	0.0001	55.4	dbGSS
DE487284.1	Bombyx mori	88.89	36	3	1	216	251	113	79	0.19	44.6	dbGSS
DE152143.1	Bombyx mori	71.84	103	29	0	60	162	108	6	0.0001	55.4	dbGSS
DE391504.1	Bombyx mori	77.14	70	16	0	39	108	247	316	0.0001	55.4	dbGSS
DE398982.1	Bombyx mori	94.29	35	2	0	39	73	309	275	0.0001	55.4	dbGSS
DE184540.1	Bombyx mori	78.46	65	14	0	41	105	156	220	0.0001	55.4	dbGSS
DE148239.1	Bombyx mori	77.14	70	16	0	39	108	301	370	0.0001	55.4	dbGSS
DE344106.1	Bombyx mori	72	100	28	0	63	162	91	190	0.0001	55.4	dbGSS
DE336198.1	Bombyx mori	77.14	70	16	0	39	108	556	487	0.0001	55.4	dbGSS
DE310295.1	Bombyx mori	75.64	78	19	0	94	171	337	414	0.0001	55.4	dbGSS
DE618890.1	Bombyx mori	72.83	92	25	0	74	165	1	92	0.0004	53.6	dbGSS
DE160714.1	Bombyx mori	71.57	102	29	0	60	161	261	362	0.0004	53.6	dbGSS
DE165639.1	Bombyx mori	79.03	62	13	0	80	141	467	528	0.0004	53.6	dbGSS
DE409136.1	Bombyx mori	88.1	42	5	0	9	50	298	339	0.0004	53.6	dbGSS
DE409136.1	Bombyx mori	73.15	108	26	3	57	162	326	432	0.0004	53.6	dbGSS
DE328139.1	Bombyx mori	79.03	62	13	0	80	141	221	282	0.0004	53.6	dbGSS
DE351680.1	Bombyx mori	75.68	74	18	0	58	131	25	98	0.0004	53.6	dbGSS
DE350295.1	Bombyx mori	78.12	64	14	0	80	143	508	445	0.0004	53.6	dbGSS
DE348532.1	Bombyx mori	78.12	64	14	0	55	118	633	696	0.0004	53.6	dbGSS
DE314650.1	Bombyx mori	79.03	62	13	0	80	141	221	282	0.0004	53.6	dbGSS
CZ622924.1	Oryza minuta	78.87	71	13	2	93	162	359	290	0.0004	53.6	dbGSS
GU058050.1	Plutella xylostella	81.82	165	25	1	1	165	121616	121457	3e-37	163	HTGS
GU058050.1	Plutella xylostella	76.19	168	26	3	1	167	48843	48689	1e-24	122	HTGS
GU058050.1	Plutella xylostella	72.62	168	24	3	1	167	17502	17648	9e-19	102	HTGS
KC962425.1	Diabrotica virgifera virgifera	94.29	70	4	0	182	251	56923	56992	6e-21	109	HTGS
KC962425.1	Diabrotica virgifera virgifera	92.86	70	5	0	182	251	25327	25396	3e-19	104	HTGS
KC962425.1	Diabrotica virgifera virgifera	97.06	34	1	0	218	251	3210	3177	3e-05	57.2	HTGS
KC469893.1	Heliconius erato	96.88	64	2	0	11	74	291242	291305	2e-20	107	HTGS
KC469893.1	Heliconius erato	98.04	51	1	0	11	61	637249	637199	2e-14	87.8	HTGS
KC469893.1	Heliconius erato	87.76	49	6	0	1	49	425382	425430	8e-07	62.6	HTGS
KC469893.1	Heliconius erato	89.74	39	4	0	7	45	267598	267560	0.0004	53.6	HTGS
AC214254.6	Heliconius erato	96.88	64	2	0	11	74	85147	85210	2e-20	107	HTGS
AC214254.6	Heliconius erato	89.74	39	4	0	7	45	63337	63299	0.0004	53.6	HTGS
KC469894.1	Heliconius erato	98.31	59	1	0	11	69	310259	310201	9e-19	102	HTGS
KC469894.1	Heliconius erato	96.61	59	2	0	11	69	557308	557366	1e-17	98.7	HTGS
FP475989.1	Heliconius erato	98.31	59	1	0	11	69	47081	47023	9e-19	102	HTGS
FP475989.1	Heliconius erato	75.57	131	26	5	33	160	46907	46780	1e-10	75.2	HTGS
AC225325.7	Heliconius erato	98.31	59	1	0	11	69	112399	112457	9e-19	102	HTGS
AC225325.7	Heliconius erato	97.67	43	1	0	11	53	52665	52707	4e-10	73.4	HTGS
FP885862.1	Heliconius erato	76.32	152	29	4	11	160	91153	91299	3e-18	100	HTGS
FP885903.2	Heliconius erato	74.34	152	28	4	11	160	15935	15793	2e-15	91.5	HTGS
AC241947.1	Heliconius erato	98.04	51	1	0	11	61	54574	54524	2e-14	87.8	HTGS
FP885878.1	Heliconius numata	72.85	151	27	3	11	160	9482	9619	2e-14	87.8	HTGS
FP476047.1	Heliconius numata	73.2	153	24	5	11	160	49495	49633	2e-13	84.2	HTGS
FP885863.1	Heliconius numata	97.78	45	1	0	11	55	85390	85434	4e-11	77	HTGS
FP885863.1	Heliconius numata	93.33	45	3	0	11	55	108318	108362	2e-08	68	HTGS
FP885863.1	Heliconius numata	93.33	45	3	0	11	55	114815	114771	2e-08	68	HTGS
AC241946.1	Heliconius numata	67.07	164	38	1	4	167	178730	178583	8e-07	62.6	HTGS
FP476023.1	Heliconius numata	97.3	37	1	0	11	47	91341	91377	8e-07	62.6	HTGS
FP476023.1	Heliconius numata	90.24	41	4	0	11	51	8900	8860	3e-05	57.2	HTGS
FP476023.1	Heliconius numata	72.27	119	28	4	49	164	8878	8762	0.0004	53.6	HTGS
FP476023.1	Heliconius numata	72.73	110	27	3	53	160	91363	91471	0.0004	53.6	HTGS
AC208805.3	Heliconius erato	94.87	39	2	0	11	49	43595	43557	8e-07	62.6	HTGS
FP885861.1	Heliconius numata	94.59	37	2	0	11	47	56174	56138	1e-05	59	HTGS
AC214615.3	Heliconius erato	89.74	39	4	0	7	45	149275	149313	0.0004	53.6	HTGS

## Sheet: Sheet6
# blastn
# Iteration: 0																GU058050.1	GU058050.1	GU058050.1	KC962425.1	KC962425.1	KC962425.1	KC469893.1	KC469893.1	KC469893.1	KC469893.1	AC214254.6	AC214254.6	KC469894.1	KC469894.1	FP475989.1	FP475989.1	AC225325.7	AC225325.7	FP885862.1	FP885903.2	AC241947.1	FP885878.1	FP476047.1	FP885863.1	FP885863.1	FP885863.1	AC241946.1	FP476023.1	FP476023.1	FP476023.1	FP476023.1	AC208805.3	FP885861.1	AC214615.3
# Query:
# RID: GW8S2HC9015
# Database: htgs
# Fields: query id, subject ids, % identity, alignment length, mismatches, gap opens, q. start, q. end, s. start, s. end, evalue, bit score
# 73 hits found
47411	gi	283777640	gb	GU058050.1		81.82	165	25	1	1	165	121616	121457	3e-37	163
47411	gi	283777640	gb	GU058050.1		76.19	168	26	3	1	167	48843	48689	1e-24	122
47411	gi	283777640	gb	GU058050.1		72.62	168	24	3	1	167	17502	17648	9e-19	102
47411	gi	485185832	gb	KC962425.1		94.29	70	4	0	182	251	56923	56992	6e-21	109
47411	gi	485185832	gb	KC962425.1		92.86	70	5	0	182	251	25327	25396	3e-19	104
47411	gi	485185832	gb	KC962425.1		97.06	34	1	0	218	251	3210	3177	3e-05	57.2
47411	gi	443429374	gb	KC469893.1		96.88	64	2	0	11	74	291242	291305	2e-20	107
47411	gi	443429374	gb	KC469893.1		98.04	51	1	0	11	61	637249	637199	2e-14	87.8
47411	gi	443429374	gb	KC469893.1		87.76	49	6	0	1	49	425382	425430	8e-07	62.6
47411	gi	443429374	gb	KC469893.1		89.74	39	4	0	7	45	267598	267560	0.0004	53.6
47411	gi	443429374	gb	KC469893.1		89.66	29	3	0	223	251	38428	38456	8.9	39.2
47411	gi	443429374	gb	KC469893.1		95.83	24	1	0	6	29	167709	167732	8.9	39.2
47411	gi	168239862	gb	AC214254.6		96.88	64	2	0	11	74	85147	85210	2e-20	107
47411	gi	168239862	gb	AC214254.6		89.74	39	4	0	7	45	63337	63299	0.0004	53.6
47411	gi	443429429	gb	KC469894.1		98.31	59	1	0	11	69	310259	310201	9e-19	102
47411	gi	443429429	gb	KC469894.1		96.61	59	2	0	11	69	557308	557366	1e-17	98.7
47411	gi	254587244	emb	FP475989.1		98.31	59	1	0	11	69	47081	47023	9e-19	102
47411	gi	254587244	emb	FP475989.1		75.57	131	26	5	33	160	46907	46780	1e-10	75.2
47411	gi	197313801	gb	AC225325.7		98.31	59	1	0	11	69	112399	112457	9e-19	102
47411	gi	197313801	gb	AC225325.7		97.67	43	1	0	11	53	52665	52707	4e-10	73.4
47411	gi	197313801	gb	AC225325.7		87.1	31	4	0	221	251	101055	101025	8.9	39.2
47411	gi	284449869	emb	FP885862.1		76.32	152	29	4	11	160	91153	91299	3e-18	100
47411	gi	288908597	emb	FP885903.2		74.34	152	28	4	11	160	15935	15793	2e-15	91.5
47411	gi	288908597	emb	FP885903.2		96.55	29	1	0	11	39	70813	70841	0.017	48.2
47411	gi	302058315	gb	AC241947.1		98.04	51	1	0	11	61	54574	54524	2e-14	87.8
47411	gi	284919630	emb	FP885878.1		72.85	151	27	3	11	160	9482	9619	2e-14	87.8
47411	gi	254674449	emb	FP476047.1		73.2	153	24	5	11	160	49495	49633	2e-13	84.2
47411	gi	284506698	emb	FP885863.1		97.78	45	1	0	11	55	85390	85434	4e-11	77
47411	gi	284506698	emb	FP885863.1		93.33	45	3	0	11	55	108318	108362	2e-08	68
47411	gi	284506698	emb	FP885863.1		93.33	45	3	0	11	55	114815	114771	2e-08	68
47411	gi	302058314	gb	AC241946.1		67.07	164	38	1	4	167	178730	178583	8e-07	62.6
47411	gi	254674425	emb	FP476023.1		97.3	37	1	0	11	47	91341	91377	8e-07	62.6
47411	gi	254674425	emb	FP476023.1		90.24	41	4	0	11	51	8900	8860	3e-05	57.2
47411	gi	254674425	emb	FP476023.1		72.27	119	28	4	49	164	8878	8762	0.0004	53.6
47411	gi	254674425	emb	FP476023.1		72.73	110	27	3	53	160	91363	91471	0.0004	53.6
47411	gi	254674425	emb	FP476023.1		82.22	45	6	2	117	160	51690	51647	8.9	39.2
47411	gi	156255250	gb	AC208805.3		94.87	39	2	0	11	49	43595	43557	8e-07	62.6
47411	gi	284449868	emb	FP885861.1		94.59	37	2	0	11	47	56174	56138	1e-05	59
47411	gi	189182226	gb	AC214615.3		89.74	39	4	0	7	45	149275	149313	0.0004	53.6
47411	gi	341865626	gb	AC245282.2		96.43	28	1	0	215	242	54145	54172	0.06	46.4
47411	gi	14030094	gb	AC027572.4	AC027572	80	50	10	0	35	84	136725	136676	0.06	46.4
47411	gi	291045325	gb	AC240292.1		93.1	29	2	0	3	31	102778	102750	0.21	44.6
47411	gi	90991997	gb	AC184462.1		81.82	44	8	0	37	80	119440	119397	0.21	44.6
47411	gi	78126453	gb	AC168555.2		81.82	44	8	0	37	80	154658	154701	0.21	44.6
47411	gi	86263959	gb	AC181685.1		81.82	44	8	0	37	80	109337	109294	0.21	44.6
47411	gi	25006847	gb	AC110342.5		80.85	47	9	0	9	55	14856	14902	0.21	44.6
47411	gi	341865620	gb	AC245228.5		92.86	28	2	0	215	242	90699	90672	0.73	42.8
47411	gi	341823730	gb	AC245280.1		92.86	28	2	0	215	242	90231	90204	0.73	42.8
47411	gi	401558480	gb	AC251628.1		100	22	0	0	96	117	65322	65301	2.6	41
47411	gi	229368227	gb	AC217100.2		92.59	27	2	0	5	31	89591	89565	2.6	41
47411	gi	219926606	emb	CU862046.2		92.59	27	2	0	224	250	124750	124724	2.6	41
47411	gi	67509335	emb	CR932399.4		80.95	42	8	0	104	145	17242	17201	2.6	41
47411	gi	422898296	dbj	AB742540.1		86.11	36	4	1	216	251	138802	138836	8.9	39.2
47411	gi	401464447	gb	AC250027.1		92.31	26	2	0	96	121	10905	10930	8.9	39.2
47411	gi	289194337	emb	FP924937.1		89.66	29	3	0	223	251	28692	28664	8.9	39.2
47411	gi	284387854	emb	FP885844.1		87.5	32	1	1	220	251	13046	13074	8.9	39.2
47411	gi	284387854	emb	FP885844.1		89.66	29	3	0	223	251	32350	32378	8.9	39.2
47411	gi	253783503	emb	FP236568.3		100	21	0	0	144	164	69588	69608	8.9	39.2
47411	gi	169732378	gb	AC152207.5		87.1	31	4	0	99	129	33971	33941	8.9	39.2
47411	gi	139094280	gb	AC200765.1		95.83	24	1	0	157	180	139110	139133	8.9	39.2
47411	gi	117320635	gb	AC190096.3		92.31	26	2	0	191	216	22384	22409	8.9	39.2
47411	gi	56676477	gb	AC148923.3		82.05	39	3	1	8	46	106705	106671	8.9	39.2
47411	gi	78126445	gb	AC168547.2		92.86	28	1	1	191	218	4990	4964	8.9	39.2
47411	gi	45773964	gb	AC148276.2		92.31	26	2	0	190	215	73833	73808	8.9	39.2
47411	gi	22450539	gb	AC131487.1		100	21	0	0	93	113	3642	3622	8.9	39.2
47411	gi	20455172	gb	AC026372.19		87.1	31	4	0	191	221	81310	81340	8.9	39.2
47411	gi	7770597	gb	AC044856.2		87.1	31	4	0	191	221	43505	43535	8.9	39.2
47411	gi	86199939	gb	AC179554.1		92.86	28	1	1	191	218	11650	11624	8.9	39.2
47411	gi	30467379	gb	AC094989.5		92.31	26	2	0	192	217	146761	146736	8.9	39.2
47411	gi	30467008	gb	AC099347.5		83.33	36	6	0	107	142	144435	144470	8.9	39.2
47411	gi	58578329	emb	CR936247.1		74.19	62	12	1	8	69	180837	180894	8.9	39.2
47411	gi	60223216	gb	AC155800.2		82.05	39	3	1	8	46	52221	52187	8.9	39.2
47411	gi	25007571	gb	AC132011.5		92.31	26	2	0	192	217	37582	37557	8.9	39.2

## Sheet: Sheet2
AB597304.1		AB597304.1	EF396411.1	EF396401.1	EF396379.1	EF396398.1	EF396469.1	DQ649127.1	DQ649108.1	DQ649129.1	FP340420.1	FP340420.1	FP340420.1	FP340420.1	DQ649111.1	DQ649132.1	DQ380754.1	AF254789.1	DQ649131.1	DQ649128.1	DQ649126.1	DQ649116.1	DQ649125.1	DQ649120.1	DQ380755.1	FN544262.1	FN544262.1	DQ649112.1	DQ458470.1	DQ649109.1	DQ649117.1	DQ649110.1	JF274095.1	AY696174.1	JF274103.1	DQ649123.1	JF274096.1	JF274091.1	DQ649133.1	DQ649118.1	DQ380758.1	DQ380758.1	JF274102.1	JF274101.1	JF274100.1	JF274098.1	JF274097.1	JF274093.1	JF274088.1
EF396411.1		AB597304.1
EF396401.1		EF396411.1
EF396379.1		EF396401.1
EF396398.1		EF396379.1	EF396411.1	EF396401.1	EF396379.1	EF396398.1	EF396469.1	DQ649127.1	DQ649108.1	DQ649129.1	FP340420.1	FP340420.1	FP340420.1	FP340420.1	DQ649111.1	DQ649132.1	DQ380754.1	AF254789.1	DQ649131.1	DQ649128.1	DQ649126.1	DQ649116.1	DQ649125.1	DQ649120.1	DQ380755.1	FN544262.1	FN544262.1	DQ649112.1	DQ458470.1	DQ649109.1	DQ649117.1	DQ649110.1	JF274095.1	AY696174.1	JF274103.1	DQ649123.1	JF274096.1	JF274091.1	DQ649133.1	DQ649118.1	DQ380758.1	DQ380758.1	JF274102.1	JF274101.1	JF274100.1	JF274098.1	JF274097.1	JF274093.1
EF396469.1		EF396398.1
DQ649127.1		EF396469.1
DQ649108.1		DQ649127.1
DQ649129.1		DQ649108.1
FP340420.1		DQ649129.1
FP340420.1		FP340420.1	AB597304.1
FP340420.1		FP340420.1	EF396411.1
FP340420.1		FP340420.1	EF396401.1
DQ649111.1		FP340420.1	EF396379.1
DQ649132.1		DQ649111.1	EF396398.1
DQ380754.1		DQ649132.1	EF396469.1
AF254789.1		DQ380754.1	DQ649127.1
DQ649131.1		AF254789.1	DQ649108.1
DQ649128.1		DQ649131.1	DQ649129.1				GT129539.2	GT209985.1	GE673429.1	GE698923.1	HS098409.1	GT054467.1	FC940687.1	GT132940.1	EY267879.1	DY769099.1	HX693504.1	HX701190.1	FQ972165.1	FQ958391.1	GW815305.1	FC956575.1	FC967084.1	FC965663.1	FC942576.1	GT131490.2	GT209990.1	GE661340.1	GE661338.1	GE661337.1	GE661336.1	GE654156.1	DC863177.1	FF374451.1	EH640311.1	CV833994.1	CV828880.1	FC995103.1	FC971442.1	FC971332.1	FC990108.1	FC966562.1	FC966448.1	FC984109.1	FE269936.1	GT209565.1	GE672408.1	GE672128.1	EH641527.1
DQ649126.1		DQ649128.1	FP340420.1
DQ649116.1		DQ649126.1	FP340420.1
DQ649125.1		DQ649116.1	FP340420.1
DQ649120.1		DQ649125.1	FP340420.1
DQ380755.1		DQ649120.1	DQ649111.1
FN544262.1		DQ380755.1	DQ649132.1
FN544262.1		FN544262.1	DQ380754.1
DQ649112.1		FN544262.1	AF254789.1				GH990923.1	GH990923.1	GH992842.1	HX702132.1	HX684432.1	HX684432.1	HX680817.1	HX680817.1	FE274042.1	HX685148.1	HX682764.1	FC956979.1	FC934147.1	FC954276.1	FC952185.1	FC951175.1	FC950782.1	FC969948.1	FC945031.1	FC942930.1	FC939960.1	FC939209.1	FC995506.1	FC934386.1	FC951208.1	FC946189.1	HX699100.1	HX697828.1	HX697755.1	HX695515.1	HX695491.1	HX699373.1	HX668383.1	HX673230.1	FC933745.1	GH989708.1	HX696341.1	JK137572.1	FF369288.1	JK829909.1	JK829909.1	FC944553.1	HX702738.1
DQ458470.1		DQ649112.1	DQ649131.1
DQ649109.1		DQ458470.1	DQ649128.1
DQ649117.1		DQ649109.1	DQ649126.1
DQ649110.1		DQ649117.1	DQ649116.1
JF274095.1		DQ649110.1	DQ649125.1
AY696174.1		JF274095.1	DQ649120.1
JF274103.1		AY696174.1	DQ380755.1
DQ649123.1		JF274103.1	FN544262.1
JF274096.1		DQ649123.1	FN544262.1
JF274091.1		JF274096.1	DQ649112.1
DQ649133.1		JF274091.1	DQ458470.1
DQ649118.1		DQ649133.1	DQ649109.1
DQ380758.1		DQ649118.1	DQ649117.1
DQ380758.1		DQ380758.1	DQ649110.1
JF274102.1		DQ380758.1	JF274095.1
JF274101.1		JF274102.1	AY696174.1
JF274100.1		JF274101.1	JF274103.1
JF274098.1		JF274100.1	DQ649123.1
JF274097.1		JF274098.1	JF274096.1
JF274093.1		JF274097.1	JF274091.1
JF274088.1		JF274093.1	DQ649133.1
JF274108.1		JF274088.1	DQ649118.1
JF274106.1		JF274108.1	DQ380758.1
FP340427.1		JF274106.1	DQ380758.1
JF274090.1		FP340427.1	JF274102.1
DQ649119.1		JF274090.1	JF274101.1
DQ649115.1		DQ649119.1	JF274100.1
JF274107.1		DQ649115.1	JF274098.1
JF274094.1		JF274107.1	JF274097.1
DQ649122.1		JF274094.1	JF274093.1
JF274092.1		DQ649122.1
JF274092.1		JF274092.1
JF274086.1		JF274092.1
JF274086.1		JF274086.1
DQ649113.1		JF274086.1
JF274105.1		DQ649113.1
JF274089.1		JF274105.1
JF274087.1		JF274089.1
JF274085.1		JF274087.1
JF274104.1		JF274085.1
JF274104.1		JF274104.1
DQ649130.1		JF274104.1
AM237401.1		DQ649130.1
DQ649121.1		AM237401.1
DQ649114.1		DQ649121.1
JF274099.1		DQ649114.1
JF274099.1		JF274099.1
FP340425.1		JF274099.1
FP340425.1		FP340425.1
FP340425.1		FP340425.1
FP340422.1		FP340425.1
FP340422.1		FP340422.1
FP340422.1		FP340422.1
FP340422.1		FP340422.1
FP340421.1		FP340422.1
FP340421.1		FP340421.1
FP340421.1		FP340421.1
FP340421.1		FP340421.1
FP340421.1		FP340421.1
DQ649228.1		FP340421.1
FP340433.1		DQ649228.1
FP340433.1		FP340433.1
FP340433.1		FP340433.1
FP340433.1		FP340433.1
FP340433.1		FP340433.1
FP700117.1		FP340433.1
EF152211.1		FP700117.1
CU468009.4		EF152211.1
CU468009.4		CU468009.4
CU468009.4		CU468009.4
CU468009.4		CU468009.4
CU468009.4		CU468009.4
FP884226.1		CU468009.4
HQ717469.1		FP884226.1
HQ840515.1		HQ717469.1
FP340424.1		HQ840515.1
FP340424.1		FP340424.1
FP340424.1		FP340424.1
FP340424.1		FP340424.1
FP340424.1		FP340424.1
FP340424.1		FP340424.1
FP340424.1		FP340424.1
AY603692.1		FP340424.1
FP340437.1		AY603692.1
FP340437.1		FP340437.1
FP340437.1		FP340437.1
FP340437.1		FP340437.1
FP340437.1		FP340437.1
FP340437.1		FP340437.1
FP476061.4		FP340437.1
AP009029.1		FP476061.4
AF330630.1		AP009029.1
AB597004.1		AF330630.1
FP700119.1		AB597004.1
FP578990.1		FP700119.1
FP578990.1		FP578990.1
JQ995291.1		FP578990.1
JQ995291.1		JQ995291.1
JQ995291.1		JQ995291.1
JQ995291.1		JQ995291.1
GU060290.1		JQ995291.1
FP700116.1		GU060290.1
FP700116.1		FP700116.1
FP700116.1		FP700116.1
CT955980.4		FP700116.1
CT955980.4		CT955980.4
CT955980.4		CT955980.4
CT955980.4		CT955980.4
JQ995292.1		CT955980.4
JQ995292.1		JQ995292.1
JQ995292.1		JQ995292.1
JQ995292.1		JQ995292.1
FP245488.3		JQ995292.1
FP236845.2		FP245488.3
FP236845.2		FP236845.2
AB462483.1		FP236845.2
FP340430.1		AB462483.1
FP340430.1		FP340430.1
FP340430.1		FP340430.1
FP340430.1		FP340430.1
FP885880.1		FP340430.1
CU856175.4		FP885880.1
DQ399365.1		CU856175.4
FP340432.1		DQ399365.1
FP340432.1
FP340432.1
FP340432.1
EF152217.1
DQ649221.1
FP340438.1
FP340438.1
FP340435.1
FP340435.1
FP340435.1
FP340435.1
FP340435.1
FP102339.6
JX412479.1
JX412479.1
KF255601.1
FN552761.1
FN552761.1
FP236755.1
FP236755.1
CU856075.2
CU856075.2
FN552762.1
FP565804.1
FP565804.1
FP565804.1
FP565804.1
DQ649107.1
FP700055.1
FP700055.1
FP700055.1
FP700055.1
FP700055.1
JN992291.1
FN552759.1
FP102340.5
DQ394031.1
CR974474.4
CR974474.4
HF562927.1
FP340428.1
FP340428.1
FP340426.1
FP340426.1
FP340426.1
EF710634.1
EF710633.1
CU856076.2
CU856076.2
DQ649124.1
DQ649134.1
AK404434.1
EU647215.1
HQ717473.1
FN552752.1
FP700057.1
CU856181.5
CU856181.5
CU856181.5
CU467807.6
JX865408.1
CU928265.1
CT573313.6
CT573313.6
JQ688102.1
HQ717557.1
JN225507.1
FN552758.1
FP884220.1
FP884220.1
AC239124.1
AC239124.1
AC239124.1
AC239124.1
CU467808.6
CU467808.6
CU655869.6
CU655869.6
AP009032.1
HQ009558.1
GQ332573.1
GQ332573.1
DQ649158.1
AB005911.1
AK404175.1
HQ717543.1
AB458853.1
CU856182.1
AB112959.2
JQ688094.1
HQ645847.1
AB597007.1
AB597007.1
FP340410.1
FP340410.1
FP885849.1
FP102341.4
AY714876.1
DQ115323.1
FP884222.1
FP884222.1
FP884222.1
FP565803.1
FP565803.1
FP565803.1
FP565803.1
HQ717541.1
FP340412.1
FP340412.1
FP340412.1
FP340412.1
FP340412.1
FP340412.1
FP340408.1
AC239114.1
AC239114.1
AC239114.1
AC239114.1
AC239114.1
FP565936.1
FP340415.1
FP340405.1
FP340405.1
FP340405.1
AC239118.1
AC239118.1
AC239118.1
AC239118.1
AC239118.1
AC239118.1
AC239118.1
AC239118.1
AC239117.1
AC239117.1
AC239117.1
FJ530955.1
FJ530955.1
AY962308.1
AY962308.1
U04223.1
JQ388324.1
XM_003243664.1
HQ717474.1
AK382269.1
FP340419.1
FP340419.1
FP340417.1
FP340417.1
FP340417.1
FP340417.1
FP340411.1
FP340411.1
FP340407.1
AC239116.1
AC239116.1
FN185953.1
AP009006.1
DQ205092.1
DQ205092.1
AB159445.1
AB159445.1
AB040669.2
JX683354.1
JX683346.1
JF310677.1
AP009031.1
[truncated: 186 more columns]
